# Supplementary material for: p13CMFA: Parsimonious 13C metabolic flux analysis
Source: PLoS Comput Biol. 2019 Sep 6;15(9):e1007310. doi: 10.1371/journal.pcbi.1007310 (PMC6750616; doi:10.1371/journal.pcbi.1007310)
Supplement: S1 Table — Fluxes are expressed in μmol·h-1·million-cells-1. (XLSX) [file pcbi.1007310.s002.xlsx]

## Sheet: HUVECS
Reaction id	Reaction	Reaction Name	Flux Spectrum Analysis		GIMME	13CMFA			p13CMFA
			Min	Max		Optimal solution	Min (95% confidence interval)	Max (95% confidence interval)
acc_input	coa_m --> accoa_m	Acetyl-CoA input	0	0.6	0	0.59954	-1e-06	0.600001	0.0152699
accoac	accoa_c + atp_c + hco3_c --> adp_c + h_c + malcoa_c + pi_c	acetyl-CoA carboxylase	0	1.04179	0	5.75686e-05	0	0.289111	0
acitl	atp_c + cit_c + coa_c --> accoa_c + adp_c + oaa_c + pi_c	ATP-Citrate lyase	0	1.19062	0	6.57927e-05	0	0.330412	0
acontm	cit_m <=> icit_m	Aconitate hydratase, mitochondrial	-0.049	1.40468	0.0243292	0.670206	-0.0462873	1.15603	0.0281775
adk1	amp_c + atp_c <=> 2.0 adp_c	Adenylate kinase	0.001	0.001	0.001	0.001	0.001	0.001	0.001
akgdm	akg_m + coa_m + nad_m --> co2_m + nadh_m + succoa_m	2-oxoglutarate dehydrogenase	0	1.45368	0.0733292	0.719206	0.00271266	1.20503	0.0771775
akgmaltm	akg_m + mal_c <=> akg_c + mal_m	alpha-ketoglutarate/malate transporter	-1.67404	19.5976	-0.195317	0.0706821	-0.458097	1.65426	-0.195441
asp_etr	asp_e <=> asp_c	Aspartate extracellular transport	-0.148	0	0	-0.0592115	-0.148001	0	0
aspglum	asp_m + glu_c <=> asp_c + glu_m	aspartate-glutamate mitochondrial shuttle	-1.67404	19.5976	-0.195317	0.129894	-0.458097	1.65426	-0.195441
asptac	akg_c + asp_c <=> glu_c + oaa_c	aspartate transaminase, cytosolic	-1.67404	19.5976	-0.195317	0.0706821	-0.458097	1.65426	-0.195441
asptam	akg_m + asp_m <=> glu_m + oaa_m	aspartate transaminase, mitochondrial	-19.5976	1.67404	0.195317	-0.129894	-1.65426	0.458097	0.195441
atpase	atp_c + h2o_c --> adp_c + pi_c	ATP hydrolase	0	19.8844	1.12993	0.0327891	0	8.6777	1.13842
atps4m	adp_m + 4.0 h_c + pi_m --> atp_m + h2o_m + 3.0 h_m	ATP synthase (four protons for one ATP)	0.051309	23.5369	0.134744	7.27766	0.136083	15.5489	0.140513
atptm	adp_c + atp_m --> adp_m + atp_c	ADP/ATP transporter, mitochondrial	0	25.5906	0.208073	8.34313	0	17.2672	0.21769
cit_mtr	cit_c + mal_m <=> cit_m + mal_c	citrate transport, mitochondrial	-1.19062	0	8.98826e-17	-6.57927e-05	-0.330412	0	0
co2_etr	co2_e <=> co2_c	CO2 extracellular transport	-4.31205	-0.113544	-0.170987	-1.85928	-3.56691	-0.132039	-0.167631
co2_mtr	co2_c <=> co2_m	CO2 mitochondrial transport	-3.66305	0.0245	-0.121987	-1.46014	-2.91711	0.0231404	-0.118263
csm	accoa_m + h2o_m + oaa_m --> cit_m + coa_m + h_m	citrate synthase	0	1.40468	0.0243292	0.670271	8.34888e-14	1.15605	0.0281775
cyoom3	4.0 focytc_m + 8.0 h_m + o2_m --> 4.0 ficytc_m + 2.0 h2o_m + 4.0 h_c	cytochrome c oxidase, mitochondrial Complex IV	0.022337	3.78755	0.0366646	1.65778	0.035228	3.16576	0.038588
cyor_u10m	2.0 ficytc_m + 2.0 h_m + q10h2_m --> 2.0 focytc_m + 4.0 h_c + q10_m	ubiquinol-6 cytochrome c reductase, Complex III	0.044675	7.5751	0.0733292	3.31556	0.0704559	6.33152	0.0771759
eno	2pg_c <=> h2o_c + pep_c	Enolase	0.12	0.924683	0.924683	0.90366	0.834748	0.924683	0.92456
etf	etfox_m + fadh2_m --> etfrd_m + fad_m	electron transfer flavoprotein	0.044675	2.05368	0.0733292	1.06549	0.0704566	1.80503	0.0771766
etfqo	etfrd_m + q10_m --> etfox_m + q10h2_m	Electron transfer flavoprotein-ubiquinone oxidoreductase	0.044675	2.05368	0.0733292	1.06549	0.0704566	1.80503	0.0771766
EX_asp_e	asp_e -->	Exchange of Aspartate	0	0.148	0	0.0592115	0	0.148001	0
EX_co2_e	co2_e <=>	Exchange of CO2	0.113544	4.31205	0.170987	1.85928	0.132039	3.56691	0.167631
EX_glc_e	glc_e <--	Exchange of Glucose	-0.463	-0.463	-0.463	-0.463	-0.463	-0.463	-0.463
EX_gln_e	gln_e <--	Exchange of Glutamine	-0.099	-0.099	-0.099	-0.099	-0.099	-0.099	-0.099
EX_glu_e	glu_e -->	Exchange of Glutamate	0.05	0.05	0.05	0.05	0.05	0.05	0.05
EX_glygn_e	glygn_e <--	Exchange of Glycogen	-0.000175	-0.000175	-0.000175	-0.000175	-0.000175	-0.000175	-0.000175
EX_h_e	h_e <=>	Exchange of Proton	-19.8144	1.07263	-0.279577	0.80367	-8.12173	1.04574	-0.277771
EX_h2o_e	h2o_e <=>	Exchange of Water	-4.40822	1.91787	-0.242833	0.365402	-0.800858	1.41949	-0.2509
EX_lac_e	lac_e -->	Exchange of Lactate	1.169	1.169	1.169	1.169	1.169	1.169	1.169
EX_nh4_e	nh4_e -->	Exchange of NH4	0	0.148	0.148	0.0887885	-1e-06	0.148	0.148
EX_o2_e	o2_e <=>	Exchange of O2	-3.78755	-0.022337	-0.0366646	-1.65778	-3.16576	-0.035228	-0.038588
EX_pi_e	pi_e <=>	Exchange of Inorganic phosphate	-0.003	-0.003	-0.003	-0.003	-0.003	-0.003	-0.003
fba	fru16bp_c <=> dhap_c + gap_c	Aldolase	-0.342175	0.462508	0.462508	0.441485	0.372573	0.462508	0.462385
fbp	fru16bp_c + h2o_c --> fru6p_c + pi_c	fructose-bisphosphatase	0	19.8844	0	0.488375	-5.82367e-07	8.73974	-1.79768e-07
fumm	fum_m + h2o_m <=> mal_m	fumarase, mitochondrial	0.044675	2.05368	0.0733292	1.06549	0.0704566	1.80503	0.0771766
g6p	glc6p_c + h2o_c --> glc_c + pi_c	Glucose-phosphatase	0	19.8844	0	8.59897	0	13.5725	1.76154e-06
g6pdh2r	glc6p_c + nadp_c --> h_c + nadph_c + pglclac_c	Glucose 6-Phosphate dehydrogenase	0	2.41405	1.68813e-16	0.0630694	6.11144e-07	0.269807	0.000369698
galui	glc1p_c + h_c + utp_c <=> ppi_c + udpglc_c	UTP-glucose-1-phosphate uridylyltransferase (irreversible)	0	19.8844	0	0.0056893	0.000520414	9.03414	0.00100198
gapd	gap_c + nad_c + pi_c <=> bpg13_c + h_c + nadh_c	Glyceraldehyde phosphate dehydrogenase	0.12	0.924683	0.924683	0.90366	0.834748	0.924683	0.92456
glc_etr	glc_e <=> glc_c	Glucose extracellular transport	0.463	0.463	0.463	0.463	0.463	0.463	0.463
gln_etr	gln_e <=> gln_c	Glutamine extracellular transport	0.099	0.099	0.099	0.099	0.099	0.099	0.099
gln_mtr	gln_c <=> gln_m	L-glutamine transport via electroneutral transporter	0.099	26.6115	0.099	0.217018	0.099	12.6033	0.099
glnm	gln_m + h2o_m --> glu_m + nh4_m	glutaminase (mitochondrial)	0.099	26.6115	0.099	0.217018	0.099	12.6033	0.099
glns	atp_c + glu_c + nh4_c --> adp_c + gln_c + h_c + pi_c	glutamine synthetase	0	26.5125	0	0.118018	0	12.5043	0
glu_etr	glu_e <=> glu_c	Glutamate extracellular transport	-0.05	-0.05	-0.05	-0.05	-0.05	-0.05	-0.05
glu_mtr	glu_c + h_c <=> glu_m + h_m	L-glutamate reversible transport via proton symport, mitochondrial	-26.5625	-0.05	-0.05	-0.22723	-12.6087	-0.05	-0.05
gludxm	glu_m + h2o_m + nad_m <=> akg_m + h_m + nadh_m + nh4_m	glutamate dehydrogenase (NAD),mitochondrial	-1000	1.45368	0.049	-0.00479555	-999.958	1.12625	0.049
gludym	glu_m + h2o_m + nadp_m <=> akg_m + h_m + nadph_m + nh4_m	glutamate dehydrogenase (NADP), mitochondrial	-1.40468	1000	0	-0.00541599	-1.07788	1000	0
gnd	glucon6p_c + nadp_c --> co2_c + nadph_c + rul5p_c	6-phosphogluconate dehydrogenase	0	2.41405	0	0.0630694	6.11144e-07	0.269807	0.000369698
gp	glygn_e + pi_c --> glc1p_c	Glycogen phosphorylase	0.000175	19.8845	0.000175	0.0058643	0.000695414	9.03432	0.00117698
gs	udpglc_c --> glygn_e + udp_c	Glycogen synthase	0	19.8844	0	0.0056893	0.000520414	9.03414	0.00100198
h_etr	h_e <=> h_c	Proton extracellular transport	-1.07263	19.8144	0.279577	-0.80367	-1.04574	8.12173	0.277771
h2o_etr	h2o_e <=> h2o_c	H2O extracellular transport	-1.91787	4.40822	0.242833	-0.365402	-1.41949	0.800858	0.2509
h2o_mtr	h2o_c <=> h2o_m	H2O mitochondrial transport	-20.8775	1.68151	0.0375854	-8.65066	-15.4412	1.42493	0.035665
hco3_mtr	hco3_c <=> hco3_m	hco3 mitochondrial transport	0	19.193	-1.50487e-16	1.8678e-05	-1e-06	1.65917	-3.95339e-07
hco3ec	co2_c + h2o_c <=> h_c + hco3_c	HCO3 equilibration reaction	0	19.193	-1.50487e-16	7.62465e-05	-1e-06	1.66253	-3.95339e-07
hex1	atp_c + glc_c --> adp_c + glc6p_c + h_c	Hexokinase	0.463	20.3474	0.463	9.06197	0.463	14.0355	0.463002
icdhxm	icit_m + nad_m --> akg_m + co2_m + nadh_m	Isocitrate dehydrogenase (NAD+),mitochondrial	0	1000	0.0243292	0.66479	0	1000	0.0281775
icdhyrm	icit_m + nadp_m <=> akg_m + co2_m + nadph_m	Isocitrate dehydrogenase (NADP+), mitochondrial	-1000	1.40468	1.07031e-16	0.00541599	-1000	1.07788	0
kas8	accoa_c + 20.0 h_c + 7.0 malcoa_c + 14.0 nadph_c --> 7.0 co2_c + 8.0 coa_c + 6.0 h2o_c + 14.0 nadp_c	b-ketoacyl synthetase (palmitate, n-C16:0)	0	0.148828	0	8.22408e-06	0	0.041302	0
lac_etr	lac_c <=> lac_e	Lactate extracellular secretion	1.169	1.169	1.169	1.169	1.169	1.169	1.169
ldh_l	h_c + nadh_c + pyr_c <=> lac_c + nad_c	L-lactate dehydrogenase	1.169	1.169	1.169	1.169	1.169	1.169	1.169
mal_mtr	mal_c + pi_m <=> mal_m + pi_c	malate transport, mitochondrial	-19.842	0	-0.049	-0.336088	-1.9037	-1.2e-05	-0.0489988
mdhc	mal_c + nad_c <=> h_c + nadh_c + oaa_c	malate dehydrogenase, cytosolic	0.244317	1.049	0.244317	0.26534	0.244317	0.334252	0.24444
mdhm	mal_m + nad_m <=> h_m + nadh_m + oaa_m	malate dehydrogenase, mitochondrial	-3.71205	1.80937	-0.170987	0.800146	-0.523165	1.56039	-0.167263
me2	mal_c + nadp_c --> co2_c + nadph_c + pyr_c	malic enzyme (NADP), cytosolic	0	5.52142	0	1e-12	0	0.748786	0
nadh2_u10m	5.0 h_m + nadh_m + q10_m --> 4.0 h_c + nad_m + q10h2_m	NADH dehydrogenase, mitochondrial	0	5.52142	0	2.25008	-1e-06	4.52649	-7.0327e-07
nadphase	h_c + nadph_c --> nadp_c	Glucose 6-Phosphate dehydrogenase	0	6.3261	0	0.126024	-1e-06	0.718818	0.000739396
ndpk1	atp_c + gdp_c <=> adp_c + gtp_c	nucleoside-diphosphate kinase (ATP:GDP)	0	19.842	0.049	0.336088	-1e-06	1.90353	0.0489988
ndpk1m	atp_m + gdp_m <=> adp_m + gtp_m	nucleoside-diphosphate kinase (ATP:GDP)	-2.05368	-0.044675	-0.0733292	-1.06549	-1.80503	-0.0704566	-0.0771766
ndpk2	atp_c + udp_c <=> adp_c + utp_c	nucleoside-diphosphate kinase (ATP:UDP)	0	19.8844	0	0.0056893	0.000520414	9.03414	0.00100198
nh4_etr	nh4_e <=> nh4_c	NH4 extracellular transport	-0.148	0	-0.148	-0.0887885	-0.148	1e-06	-0.148
nh4_mtr	nh4_c <=> nh4_m	NH4 mitochondrial transport	-26.6605	0	-0.148	-0.206807	-12.6202	-1.85746e-06	-0.148
o2_etr	o2_e <=> o2_c	O2 extracellular transport	0.022337	3.78755	0.0366646	1.65778	0.035228	3.16576	0.038588
o2_mtr	o2_c <=> o2_m	O2 mitochondrial transport	0.022337	3.78755	0.0366646	1.65778	0.035228	3.16576	0.038588
pcm	atp_m + hco3_m + pyr_m --> adp_m + h_m + oaa_m + pi_m	pyruvate carboxylase	0	19.193	0	1.8678e-05	-1e-06	1.65917	-3.95339e-07
pdhm	coa_m + nad_m + pyr_m --> accoa_m + co2_m + nadh_m	pyruvate dehydrogenase	0	0.804683	0.0243292	0.0707318	-3.05533e-07	0.556052	0.0129076
pepck	gtp_c + oaa_c --> co2_c + gdp_c + pep_c	Phosphoenolpyruvate carboxykinase (GTP)	0	19.842	0.049	0.336088	-1e-06	1.90353	0.0489988
pfk	atp_c + fru6p_c --> adp_c + fru16bp_c + h_c	Phosphofructokinase	0	20.3469	0.462508	0.92986	0.454381	9.20191	0.462385
pgi	glc6p_c <=> fru6p_c	Glucose-6-phosphate isomerase	-1.95087	0.463175	0.463175	0.400106	0.193368	0.463174	0.462805
pgk	adp_c + bpg13_c <=> 3pg_c + atp_c	Phosphoglycerate Kinase	0.12	0.924683	0.924683	0.90366	0.834748	0.924683	0.92456
pgl	h2o_c + pglclac_c --> glucon6p_c + h_c	6-phosphogluconolactonase	0	2.41405	0	0.0630694	6.11144e-07	0.269807	0.000369698
pgm	3pg_c <=> 2pg_c	Phosphoglycerate mutase	0.12	0.924683	0.924683	0.90366	0.834748	0.924683	0.92456
pgmt	glc6p_c <=> glc1p_c	Phosphoglucomutase	-0.000175	-0.000175	-0.000175	-0.000175	-0.000175	-0.000175	-0.000175
pi_etr	pi_e <=> pi_c	Phosphate extracelular carrier	0.003	0.003	0.003	0.003	0.003	0.003	0.003
pi_mtr	h_c + pi_c <=> h_m + pi_m	phosphate transporter, mitochondrial	-19.842	24.9416	0.159073	8.00704	-1.90328	16.6188	0.168691
ppa	h2o_c + ppi_c --> h_c + 2.0 pi_c	Inorganic diphosphatase	0	19.8844	0	0.0056893	0.000520414	9.03414	0.00100198
prpps	atp_c + rib5p_c <=> amp_c + h_c + nt_c	phosphoribosylpyrophosphate synthetase	0.001	0.001	0.001	0.001	0.001	0.001	0.001
pyk	adp_c + h_c + pep_c --> atp_c + pyr_c	Pyruvate Kinase	0.12	20.7666	0.973683	1.23975	0.913755	2.82709	0.973559
pyr_input	--> pyr_c	Pyruvate input	0	0.4	0.219646	2.62856e-06	0	0.289514	0.208348
pyr_mtr	h_c + pyr_c <=> h_m + pyr_m	Pyruvate mitochondrial transport	0	19.9976	0.0243292	0.0707505	0	1.65921	0.0129072
ribose_dm	nt_c -->	ribose_demmand	0.001	0.001	0.001	0.001	0.001	0.001	0.001
rpe	rul5p_c <=> xyl5p_c	Ribulose 5 phosphate epimerase	-0.000667	1.6087	-0.000666667	0.0413796	-0.000666259	0.179205	-0.000420201
rpi	rul5p_c <=> rib5p_c	Ribose phosphate isomerase	0.000667	0.80535	0.000666667	0.0216898	0.00066687	0.0906024	0.000789899
scc_input	coa_m --> succoa_m	Succinate--CoA input	0	0.6	0	0.346281	-1e-06	0.600001	-8.43539e-07
sucd1m	fad_m + succ_m <=> fadh2_m + fum_m	succinate dehydrogenase	0.044675	2.05368	0.0733292	1.06549	0.0704566	1.80503	0.0771766
sucoas1m	coa_m + gtp_m + succ_m <=> gdp_m + pi_m + succoa_m	Succinate--CoA ligase (GDP-forming)	-2.05368	-0.044675	-0.0733292	-1.06549	-1.80503	-0.0704566	-0.0771766
tala	gap_c + sed7p_c <=> e4p_c + fru6p_c	Transaldolase	-0.000333	0.80435	-0.000333333	0.0206898	-0.00033313	0.0896024	-0.000210101
tkt1	rib5p_c + xyl5p_c <=> gap_c + sed7p_c	Transketolase 1	-0.000333	0.80435	-0.000333333	0.0206898	-0.00033313	0.0896024	-0.000210101
tkt2	e4p_c + xyl5p_c <=> fru6p_c + gap_c	Transketolase 2	-0.000333	0.80435	-0.000333333	0.0206898	-0.00033313	0.0896024	-0.000210101
tpi	dhap_c <=> gap_c	Triose-phosphate isomerase	-0.342175	0.462508	0.462508	0.441485	0.372573	0.462508	0.462385
