# Supplementary material for: p13CMFA: Parsimonious 13C metabolic flux analysis
Source: PLoS Comput Biol. 2019 Sep 6;15(9):e1007310. doi: 10.1371/journal.pcbi.1007310 (PMC6750616; doi:10.1371/journal.pcbi.1007310)
Supplement: S3 Table — Fluxes are indicated in μmol·h-1·million-cells-1. (XLSX) [file pcbi.1007310.s004.xlsx]

## Sheet: Hoja1
Name	Stoichiometry	Reference flux	p13CMFA-ge (0th percentile)	p13CMFA (30th percentile)	p13CMFA (50th percentile)	p13CMFA (80th percentile)	p13CMFA+ge (100th percentile)
Glucose Uptake	Glc.e --> Glc	0.5201	0.5096	0.5096	0.5096	0.5096	0.5096
Glycine Release	Gly -->	0.0019	0.0117207	0.000241982	1e-12	2.64538e-05	4.36967e-06
Histidine Uptake	His.e --> His	0.0018	0.0017234	0.00674979	0.00171681	0.00171714	0.00212849
Isoleucine Uptake	Ile.e --> Ile	0.0062	0.0122752	0.0242061	0.0039264	0.0144658	0.00924853
Leucine Uptake	Leu.e --> Leu	0.0075	0.0454937	0.0277909	0.0172685	0.00681139	0.00679229
Lysine Uptake	Lys.e --> Lys	0.0064	0.00687824	0.00687092	0.0068702	0.0230147	0.0068702
Methionine Uptake	Met.e --> Met	0.0028	0.00335062	0.00163596	0.00170367	0.00254155	0.00163546
Phenylalanine Uptake	Phe.e --> Phe	0.0028	0.0176767	0.00261747	0.00650361	0.00630517	0.00377459
Serine Uptake	Ser.e <=> Ser	0.0185	0.0250499	0.00874986	0.00861793	0.0123795	0.00901462
Threonine Uptake	Thr.e --> Thr	0.0051	0.0304528	0.0046616	0.00766284	0.00624642	0.00625693
Lactate Release	Lac --> Lac.e	0.9512	0.9589	0.9589	0.9589	0.9589	0.9589
Tyrosine Uptake	Tyr.e --> Tyr	0.0019	0.000246671	0.00229954	0.00738041	0.00087205	0.00353437
Valine Uptake	Val.e --> Val	0.0058	0.00498946	0.0406794	0.0338244	0.00913013	0.0141103
Phosphoglucomutase & Glucose Incorporation for Glycogen Synthesis	ATP + G6P --> ADP + glycogensubunit.e	0.001	0.001	0.001	0.001	0.001	0.001
Amino Acid Incorporation For Protein Synthesis	4.3 ATP + 0.088 Ala + 0.055 Arg + 0.042 Asn + 0.053 Asp + 0.021 Cys + 0.047 Gln + 0.057 Glu + 0.079 Gly + 0.021 His + 0.048 Ile + 0.083 Leu + 0.084 Lys + 0.02 Met + 0.032 Phe + 0.046 Pro + 0.063 Ser + 0.057 Thr + 0.006 Trp + 0.027 Tyr + 0.061 Val --> 4.3 ADP	0.076	0.0818	0.0818	0.0818	0.0818	0.0818
Oxygen Consumption Rate For Atp Production	pOCR -->	0.6209	0.6192	0.6192	0.6192	0.6192	0.6192
Alanine Realease	Ala <=> Ala.e	0.0135	-9.68988e-07	-9.07412e-07	4.12692e-05	-9.68905e-07	2.10557e-06
Arginine Uptake	Arg.e --> Arg	0.0074	0.0303232	0.0604467	0.015874	0.0181812	0.0430546
Asparagine Release	Asn -->	0.00039328	0.000115788	0.000115676	0.000405433	0.00588919	1.70349e-06
Cysteine Uptake	Cys.e --> Cys	0.0035	2.18614e-06	0.00171685	0.00165573	0.0008114	0.00171747
Glutamine Uptake	Gln.e <=> Gln	0.0656	0.0683	0.0683	0.0683	0.0683	0.0683
Glutamate Release	Glu --> Glu.e	0.0092	0.0092	0.0092	0.0092	0.0092	0.0092
Hexokinase	ATP + Glc --> ADP + G6P	0.5201	0.5096	0.5096	0.5096	0.5096	0.5096
Glucose 6-Phosphate Dehydrogenase & 6-Phosphogluconolactonase & Phosphogluconate Dehydrogenase & Ribose-5-Phosphate Isomerase & Ribulose-Phosphate 3-Epimerase	G6P + 2.0 NADP --> C.s + 2.0 NADPH + PenP	0.0515	0.0777431	0.0780839	0.0755252	0.0748246	0.0764301
Transketolase	E4P + PenP <=> F6P + G3P	0.0172	0.0258423	0.0260249	0.0250758	0.0249385	0.0253346
Transketolase	2.0 PenP <=> G3P + S7P	0.0172	0.0258423	0.0260249	0.0250758	0.0249385	0.0253346
Transaldolase	G3P + S7P <=> E4P + F6P	0.0172	0.0258423	0.0260249	0.0250758	0.0249385	0.0253346
Pyruvate Dehydrogenase	CoA.m + NAD.m + Pyr --> ACoA.m + C.s + NADH.m	0.1035	0.0254279	0.0210958	0.026978	0.0158002	0.0286593
Pyruvate Carboxylase	ATP + C.s + Pyr --> ADP + OAA.m	0.008	0.00647638	0.00764633	0.00260757	0.0173732	0.000490166
Citrate Synthase	ACoA.m + OAA.m --> Cit + CoA.m	0.1426	0.164063	0.117964	0.0760241	0.111197	0.0754836
Α-Ketoglutarate Dehydrogenase	ADP + NAD.m + aKG --> ATP + C.s + NADH.m + Suc	0.1526	0.111912	0.0751601	0.0853348	0.109006	0.113785
Glucose-6-Phosphate Isomerase	G6P <=> F6P	0.4676	0.430857	0.430516	0.433075	0.433775	0.43217
Succinate Dehydrogenase; Oxidative Phosphorilation From Complex Ii Of Respiratory Chain	1.5 ADP + Suc <=> 1.5 ATP + Fum + pOCR	0.1583	0.147765	0.131128	0.117237	0.126175	0.129822
Nadh Dehydrogenase; Oxidative Phosphorilation From Complex I Of Respiratory Chain	2.5 ADP + NADH.m --> 2.5 ATP + NAD.m + pOCR	0.4626	0.471435	0.488072	0.501963	0.493025	0.489378
Fumarate Hydratase	Fum <=> Mal	0.1586	0.160863	0.131219	0.126295	0.128526	0.132305
Malate Dehydrogensase	NADH.c + OAA.c <=> Mal + NAD.c	0.0733	0.0320253	0.0353637	0.0356957	0.033511	0.0347164
Malate Dehydrogensase	Mal + NAD.m <=> NADH.m + OAA.m	0.1776	0.192889	0.166584	0.161975	0.162038	0.167019
Phosphofructokinase-1	ATP + F6P --> ADP + FBP	0.5019	0.482541	0.482566	0.483226	0.483652	0.482839
Malic Enzyme (Nadp+)	Mal + NADP --> C.s + NADPH + Pyr + mLABEL_RGROUP_R33_R34	0.0543	-8.38147e-07	-8.13114e-07	-3.22779e-07	-9.7279e-07	-9.08986e-07
Aspartate Transaminase	Asp + aKG <=> Glu + OAA.c	0.0348	-0.067362	-0.0234219	-0.007653	-0.0252498	0.00872982
Aspartate Transaminase	Glu + OAA.m <=> Asp + aKG	0.0431	0.0353022	0.0562664	0.0885585	0.0682149	0.0920253
Phosphoglycerate Dehydrogenase & Phosphoserine Transaminase & Phosphoserine Phosphatase	Glu + NAD.c + c3PG --> NADH.c + Ser + aKG	0.0035	6.64347e-08	0.0031067	0.00306693	0.000167681	0.00260387
Serine Dehydratase & Spontaneous Reactions To Pyruvate	Ser --> Pyr	0.0081	-9.32228e-07	-9.85554e-07	1.59119e-06	-4.03224e-07	-9.46492e-07
Serine Hydroxymethyltransferase	Ser <=> C.s + Gly	0.0079	0.0181829	0.00670418	0.0064622	0.00648865	0.00646657
Aldolase	FBP <=> DHAP + G3P	0.5019	0.482541	0.482566	0.483226	0.483652	0.482839
Alanine Transaminase	Glu + Pyr <=> Ala + aKG	0.0202	0.000118137	0.000405333	-7.85023e-07	7.40627e-08	0.000359779
Arginase & Ornithine Aminotransferase	Arg + aKG --> Glu + P5C	0.0032	0.0258242	0.0559477	0.011375	0.0136822	0.0385556
Pyrroline-5-Carboxylate Reductase	NADPH + P5C --> NADP + Pro	0.0034	0.0291861	0.0955904	0.00930738	0.00770382	0.0252706
Glutaminase	Gln <=> Glu	0.062	0.0644554	0.0644554	0.0644554	0.0644554	0.0644554
Glutamate Dehydrogenase	Glu + NAD.m <=> NADH.m + aKG	0.028	0.0304414	0.0657894	0.0131319	0.0259591	0.0335103
Overall Reaction For Isoleucine Degradation: 3-Metyl-2-Oxopentanoate Dehydrogenase (Branched-Chain Α-Keto Acid Dehydrogenase Complex ) & Other 9 Steps Via 3-Metyl-2-Oxopentanoate, Propanoyl-Coa And Succinyl-Coa	CoA.m + Ile + 2.0 NAD.m + aKG --> ACoA.m + Glu + 2.0 NADH.m + Suc	0.0025	0.00834879	0.0202797	0	0.0105394	0.00532213
Overall Reaction For Methionine Degradation: Methionine Adenosyltransferase & Other 11 Steps Via S-Adenosyl-L-Methionine, Homocysteine, Cystathionine, 2-Oxobutanoate, Propanoyl-Coa And Succinyl-Coa	Met + NAD.m + Ser --> C.s + Cys + NADH.m + Suc	0.0013	0.00171462	-3.8863e-08	6.76694e-05	0.000905547	-5.36858e-07
Triose Phosphate Isomerase	DHAP <=> G3P	0.5019	0.482541	0.482566	0.483226	0.483652	0.482839
Overall Reaction Covering The Synthesis (Asparagine Synthetase) And Degradation (Asparaginase) Of Asparagine	Asp <=> Asn	0.0036	0.00355139	0.00355128	0.00384103	0.00932479	0.0034373
Overall Reaction For Cysteine Degradation: Cysteine Dioxygenase & 3-Sulfinoalanine Aminotransferase |Cysteine Aminotransferase & 3-Mercaptopyruvate Sulfurtransferase	Cys + aKG --> Glu + Pyr	0.0032	-9.95583e-07	-9.93346e-07	5.59806e-06	-8.52756e-07	-8.65574e-07
Atp Utilization	ATP --> ADP	2.1536	1.91758	1.98746	2.05616	2.04159	2.11699
Nadph Utilization	NADPH --> NADP	0.2016	-7.97179e-07	7.28238e-06	0.000628157	-5.38166e-07	0.0517747
Glyceraldehyde 3-Phosphate Dehydrogenase & Phosphoglycerate Kinase	ADP + G3P + NAD.c <=> ATP + NADH.c + c3PG	1.021	0.990925	0.991157	0.991529	0.992243	0.991013
Mithchondrial Acetyl-Coa Recycling	2.0 C.s + CoA.m --> ACoA.m	0.033	7.09996e-07	0	0.00312985	0.0381092	0.0278141
Phosphoglycerate Mutase & Enolase	c3PG <=> PEP	1.0174	0.990925	0.98805	0.988462	0.992076	0.988409
Pyruvate Kinase	ADP + PEP --> ATP + Pyr	1.0174	0.990925	0.98805	0.988462	0.992076	0.988409
Lactate Dehydrogensase	NADH.c + Pyr <=> Lac + NAD.c	0.9512	0.9589	0.9589	0.9589	0.9589	0.9589
		Pearson's correlation	0.994362	0.994529	0.996021	0.996208	0.997307
		Euclidean distance	0.363774	0.343433	0.293972	0.287392	0.235238
