# Supplementary material for: p13CMFA: Parsimonious 13C metabolic flux analysis
Source: PLoS Comput Biol. 2019 Sep 6;15(9):e1007310. doi: 10.1371/journal.pcbi.1007310 (PMC6750616; doi:10.1371/journal.pcbi.1007310)
Supplement: S1 ZIP — The files are inputs for running p13CMFA on Iso2Flux. (ZIP) [file pcbi.1007310.s005.zip]

Archive with 6 entries (6 files):
- 13C_propagation_rules.csv
- Constraint_based_model.csv
- Experimental_flux_constraints.csv
- file_descriptions.txt
- Flux_minimization_weights.csv
- Measured_13c_fractions.csv
