# Supplementary material for: p13CMFA: Parsimonious 13C metabolic flux analysis
Source: PLoS Comput Biol. 2019 Sep 6;15(9):e1007310. doi: 10.1371/journal.pcbi.1007310 (PMC6750616; doi:10.1371/journal.pcbi.1007310)
Supplement: S1 ZIP — The files are inputs for running p13CMFA on Iso2Flux. (ZIP) [file pcbi.1007310.s005.zip › 13C_propagation_rules.csv]

Metabolite/s	N� carbons	Symmetry	Constant	large unlabelled pool
nt_c	5			yes
glc_e,glc_c	6
glc6p_c,glc1p_c,udpglc_c	6
glygn_e	6			yes
glc6p_c,fru6p_c,pglclac_c,glucon6p_c	6
fru16bp_c	6
gap_c,dhap_c	3
bpg13_c,3pg_c,2pg_c	3
pep_c	3
pyr_c	3
pyr_m	3
lac_c,lac_e	3
rib5p_c,rul5p_c,xyl5p_c	5
sed7p_c	7
e4p_c	4
accoa_m	2
accoa_c,malcoa_c	2
cit_m,icit_m,cit_c	6
akg_m,akg_c	5
succoa_m	4
succ_m	4	yes
mal_m,mal_c	4
fum_m	4	yes
fum_c	4	yes
oaa_c	4
oaa_m	4
asp_e,asp_c,asp_m	4
glu_e,glu_c,glu_m	5
gln_e,gln_c,gln_m	5			yes
ppcoa_c,ppcoa_m	3
co2_e,co2_c,co2_m,hco3_c,hco3_m	2	0	yes
Reaction	Substrates	Products
hex1
g6p
gs
gp
pfk
fbp
fba	fru16bp_c(c1,c2,c3,c4,c5,c6)	dhap_c(c3,c2,c1)+gap_c(c4,c5,c6)
gapd
eno
pyk
gnd	glucon6p_c(c1,c2,c3,c4,c5,c6)	rul5p_c(c2,c3,c4,c5,c6)
tkt1	xyl5p_c(x1,x2,x3,x4,x5)+rib5p_c(r1,r2,r3,r4,r5)	gap_c(x3,x4,x5)+sed7p_c(x1,x2,r1,r2,r3,r4,r5)
tkt2	xyl5p_c(x1,x2,x3,x4,x5)+e4p_c(e1,e2,e3,e4)	gap_c(x3,x4,x5)+fru6p_c(x1,x2,e1,e2,e3,e4)
tala	sed7p_c(s1,s2,s3,s4,s5,s6,s7)+gap_c(g1,g2,g3)	fru6p_c(s1,s2,s3,g1,g2,g3)+e4p_c(s4,s5,s6,s7)
pdhm	pyr_m(c1,c2,c3)	accoa_m(c2,c3)
pcm	pyr_m(c1,c2,c3)+co2_c(co2)	oaa_m(c1,c2,c3,co2)
pepck	oaa_c(c1,c2,c3,c4)	pep_c(c1,c2,c3)
csm	oaa_m(c1,c2,c3,c4)+accoa_m(c5,c6)	cit_m(c4,c3,c2,c1,c6,c5)
icdhxm	icit_m(c1,c2,c3,c4,c5,c6)	akg_m(c1,c2,c3,c5,c6)+co2_m(c4)
icdhyrm	icit_m(c1,c2,c3,c4,c5,c6)	akg_m(c1,c2,c3,c5,c6)+co2_m(c4)
akgdm	akg_m(c1,c2,c3,c4,c5)	succoa_m(c2,c3,c4,c5)
sucoas1m
sucd1m
fumm
fum
mdhm
mdhc
asptam	akg_m(c1,c2,c3,c4,c5)+asp_m(c6,c7,c8,c9)	glu_m(c1,c2,c3,c4,c5)+oaa_m(c6,c7,c8,c9)
asptac	akg_c(c1,c2,c3,c4,c5)+asp_c(c6,c7,c8,c9)	glu_c(c1,c2,c3,c4,c5)+oaa_c(c6,c7,c8,c9)
me2	mal_c(c1,c2,c3,c4)	pyr_c(c1,c2,c3)
acitl	cit_c(c1,c2,c3,c4,c5,c6)	oaa_c(c4,c3,c2,c1)+accoa_c(c6,c5)
