# Supplementary material for: p13CMFA: Parsimonious 13C metabolic flux analysis
Source: PLoS Comput Biol. 2019 Sep 6;15(9):e1007310. doi: 10.1371/journal.pcbi.1007310 (PMC6750616; doi:10.1371/journal.pcbi.1007310)
Supplement: S1 ZIP — The files are inputs for running p13CMFA on Iso2Flux. (ZIP) [file pcbi.1007310.s005.zip › Constraint_based_model.csv]

Reaction id	Reaction	Reaction Name	Lower Bound	Upper Bound	Objective coefficient	Gene rules
o2_etr	o2_e <=> o2_c	O2 extracellular transport	-1000.0	1000.0	0
o2_mtr	o2_c <=> o2_m	O2 mitochondrial transport	-1000.0	1000.0	0
co2_etr	co2_e <=> co2_c	CO2 extracellular transport	-1000.0	1000.0	0
co2_mtr	co2_c <=> co2_m	CO2 mitochondrial transport	-1000.0	1000.0	0
h2o_etr	h2o_e <=> h2o_c	H2O extracellular transport	-1000.0	1000.0	0
h2o_mtr	h2o_c <=> h2o_m	H2O mitochondrial transport	-1000.0	1000.0	0	343_AT1
h_etr	h_e <=> h_c	Proton extracellular transport	-1000.0	1000.0	0
nh4_etr	nh4_e <=> nh4_c	NH4 extracellular transport	-1000.0	1000.0	0
nh4_mtr	nh4_c <=> nh4_m	NH4 mitochondrial transport	-1000.0	1000.0	0
asp_etr	asp_e <=> asp_c	Aspartate extracellular transport	-1000.0	1000.0	0
glc_etr	glc_e <=> glc_c	Glucose extracellular transport	-1000.0	1000.0	0
gln_etr	gln_e <=> gln_c	Glutamine extracellular transport	-1000.0	1000.0	0
glu_etr	glu_e <=> glu_c	Glutamate extracellular transport	-1000.0	1000.0	0
lac_etr	lac_c <=> lac_e	Lactate extracellular secretion	-1000.0	1000.0	0
hco3ec	co2_c + h2o_c <=> h_c + hco3_c	HCO3 equilibration reaction	-1000.0	1000.0	0
hco3_mtr	hco3_c <=> hco3_m	hco3 mitochondrial transport	-1000.0	1000.0	0
pyr_mtr	h_c + pyr_c <=> h_m + pyr_m	Pyruvate mitochondrial transport	-1000.0	1000.0	0	6566_AT1
gln_mtr	gln_c <=> gln_m	L-glutamine transport via electroneutral transporter	-1000.0	1000.0	0
glu_mtr	glu_c + h_c <=> glu_m + h_m	L-glutamate reversible transport via proton symport, mitochondrial	-1000.0	1000.0	0	83733_AT1 or 8604_AT1 or 79751_AT1 or 10165_AT1
mal_mtr	mal_c + pi_m <=> mal_m + pi_c	malate transport, mitochondrial	-1000.0	1000.0	0	1468_AT1
cit_mtr	cit_c + mal_m <=> cit_m + mal_c	citrate transport, mitochondrial	-1000.0	1000.0	0	6576_AT1
hex1	atp_c + glc_c --> adp_c + glc6p_c + h_c	Hexokinase	0.0	1000.0	0	3101_AT1 or 2645_AT1 or 2645_AT2 or 3098_AT4 or 80201_AT1 or 3098_AT3 or 2645_AT3 or 3099_AT1 or 3098_AT5 or 3098_AT1 or 3098_AT2
pgi	glc6p_c <=> fru6p_c	Glucose-6-phosphate isomerase	-1000.0	1000.0	0	2821_AT1
pfk	atp_c + fru6p_c --> adp_c + fru16bp_c + h_c	Phosphofructokinase	0.0	1000.0	0	( 5211_AT1 and 5213_AT1 ) or ( 5214_AT1 and 5211_AT2 ) or ( 5214_AT1 and 5213_AT1 ) or 5211_AT2 or 5214_AT1 or ( 5214_AT1 and 5211_AT1 ) or 5213_AT1 or 5211_AT1 or ( 5213_AT1 and 5211_AT2 )
fbp	fru16bp_c + h2o_c --> fru6p_c + pi_c	fructose-bisphosphatase	0.0	1000.0	0	2203_AT1 or 8789_AT1
g6p	glc6p_c + h2o_c --> glc_c + pi_c	Glucose-phosphatase	0.0	1000.0	0	57818_AT1 or 2538_AT1 or 92579_AT1
fba	fru16bp_c <=> dhap_c + gap_c	Aldolase	-1000.0	1000.0	0	230_AT1 or 226_AT1 or 226_AT2 or 226_AT3 or 229_AT1
tpi	dhap_c <=> gap_c	Triose-phosphate isomerase	-1000.0	1000.0	0	7167_AT1 or 286016_AT1
gapd	gap_c + nad_c + pi_c <=> bpg13_c + h_c + nadh_c	Glyceraldehyde phosphate dehydrogenase	-1000.0	1000.0	0	2597_AT1 or 26330_AT1
pgk	adp_c + bpg13_c <=> 3pg_c + atp_c	Phosphoglycerate Kinase	-1000.0	1000.0	0	348477_AT1 or 5230_AT1 or 5232_AT1
pgm	3pg_c <=> 2pg_c	Phosphoglycerate mutase	-1000.0	1000.0	0	5224_AT1 or 5223_AT1 or 669_AT1 or 5224_AT2 or 669_AT2
eno	2pg_c <=> h2o_c + pep_c	Enolase	-1000.0	1000.0	0	2027_AT2 or 2027_AT1 or 2023_AT1 or 26237_AT1 or 2026_AT1
pyk	adp_c + h_c + pep_c --> atp_c + pyr_c	Pyruvate Kinase	0.0	1000.0	0	5315_AT2 or 5315_AT1 or 113452_AT1 or 5313_AT2 or 5313_AT1 or 5315_AT3
ldh_l	h_c + nadh_c + pyr_c <=> lac_c + nad_c	L-lactate dehydrogenase	-1000.0	1000.0	0	3948_AT2 or ( 3945_AT1 and 3939_AT1 ) or 55293_AT1 or 160287_AT1 or 3948_AT1 or 3945_AT1 or 3939_AT1 or 92483_AT1
pgmt	glc6p_c <=> glc1p_c	Phosphoglucomutase	-1000.0	1000.0	0	5236_AT1 or 55276_AT1
galui	glc1p_c + h_c + utp_c <=> ppi_c + udpglc_c	UTP-glucose-1-phosphate uridylyltransferase (irreversible)	-1000.0	1000.0	0	7359_AT1 or 7360_AT1 or 7360_AT2
gs	udpglc_c --> glygn_e + udp_c	Glycogen synthase	0.0	1000.0	0	( 2997_AT1 and 2992_AT1 ) or ( 8908_AT1 and 2997_AT1 ) or ( 2998_AT1 and 2992_AT1 ) or ( 8908_AT1 and 2998_AT1 )
gp	glygn_e + pi_c --> glc1p_c	Glycogen phosphorylase	0.0	1000.0	0	5837_AT1 or 5834_AT1 or 5836_AT1
nadphase	h_c + nadph_c --> nadp_c	Glucose 6-Phosphate dehydrogenase	0.0	1000.0	0
g6pdh2r	glc6p_c + nadp_c --> h_c + nadph_c + pglclac_c	Glucose 6-Phosphate dehydrogenase	0.0	1000.0	0	2539_AT1
pgl	h2o_c + pglclac_c --> glucon6p_c + h_c	6-phosphogluconolactonase	0.0	1000.0	0	25796_AT1
gnd	glucon6p_c + nadp_c --> co2_c + nadph_c + rul5p_c	6-phosphogluconate dehydrogenase	0.0	1000.0	0	5226_AT1
rpi	rul5p_c <=> rib5p_c	Ribose phosphate isomerase	-1000.0	1000.0	0	22934_AT1
rpe	rul5p_c <=> xyl5p_c	Ribulose 5 phosphate epimerase	-1000.0	1000.0	0	6120_AT1 or 6120_AT2
tkt1	rib5p_c + xyl5p_c <=> gap_c + sed7p_c	Transketolase 1	-1000.0	1000.0	0	84076_AT1 or 7086_AT1 or 8277_AT1
tkt2	e4p_c + xyl5p_c <=> fru6p_c + gap_c	Transketolase 2	-1000.0	1000.0	0	84076_AT1 or 7086_AT1 or 8277_AT1
tala	gap_c + sed7p_c <=> e4p_c + fru6p_c	Transaldolase	-1000.0	1000.0	0	6888_AT1
ndpk1	atp_c + gdp_c <=> adp_c + gtp_c	nucleoside-diphosphate kinase (ATP:GDP)	-1000.0	1000.0	0	( 4830_AT2 and 4831_AT1 ) or ( 4831_AT1 and 4830_AT1 ) or 4832_AT1 or 10201_AT1 or 29922_AT2 or 29922_AT1
ndpk1m	atp_m + gdp_m <=> adp_m + gtp_m	nucleoside-diphosphate kinase (ATP:GDP)	-1000.0	1000.0	0	4833_AT1
ndpk2	atp_c + udp_c <=> adp_c + utp_c	nucleoside-diphosphate kinase (ATP:UDP)	-1000.0	1000.0	0	( 4830_AT2 and 4831_AT1 ) or ( 4831_AT1 and 4830_AT1 ) or 4832_AT1 or 29922_AT1 or 10201_AT1 or 29922_AT2
atptm	adp_c + atp_m --> adp_m + atp_c	ADP/ATP transporter, mitochondrial	0.0	1000.0	0
pi_etr	pi_e <=> pi_c	Phosphate extracelular carrier	-1000.0	1000.0	0
pi_mtr	h_c + pi_c <=> h_m + pi_m	phosphate transporter, mitochondrial	-1000.0	1000.0	0	5250_AT1 or 5250_AT1 or 5250_AT1 or 5250_AT1
ppa	h2o_c + ppi_c --> h_c + 2.0 pi_c	Inorganic diphosphatase	0.0	1000.0	0	5464_AT1
atpase	atp_c + h2o_c --> adp_c + pi_c	ATP hydrolase	0.0	1000.0	0
adk1	amp_c + atp_c <=> 2.0 adp_c	Adenylate kinase	-1000.0	1000.0	0	26289_AT1 or 122481_AT1 or 203_AT1 or 26289_AT2
pdhm	coa_m + nad_m + pyr_m --> accoa_m + co2_m + nadh_m	pyruvate dehydrogenase	0.0	1000.0	0	( 5161_AT1 and 5162_AT1 and 1738_AT1 and 8050_AT1 and 1737_AT1 ) or ( 5160_AT1 and 5162_AT1 and 1738_AT1 and 8050_AT1 and 1737_AT1 )
pcm	atp_m + hco3_m + pyr_m --> adp_m + h_m + oaa_m + pi_m	pyruvate carboxylase	0.0	1000.0	0	5091_AT1 or 5091_AT2
pepck	gtp_c + oaa_c --> co2_c + gdp_c + pep_c	Phosphoenolpyruvate carboxykinase (GTP)	0.0	1000.0	0	5105_AT1
csm	accoa_m + h2o_m + oaa_m --> cit_m + coa_m + h_m	citrate synthase	0.0	1000.0	0	1431_AT1 or 1431_AT2
acontm	cit_m <=> icit_m	Aconitate hydratase, mitochondrial	-1000.0	1000.0	0	50_AT1
icdhxm	icit_m + nad_m --> akg_m + co2_m + nadh_m	Isocitrate dehydrogenase (NAD+),mitochondrial	0.0	1000.0	0	( 3419_AT1 and 3421_AT1 and 3420_AT2 ) or ( 3421_AT1 and 3420_AT1 and 3419_AT1 ) or ( 3420_AT3 and 3421_AT2 and 3419_AT1 ) or ( 3421_AT1 and 3420_AT1 and 3419_AT1 ) or ( 3421_AT1 and 3420_AT3 and 3419_AT1 ) or ( 3419_AT1 and 3421_AT2 and 3420_AT2 )
icdhyrm	icit_m + nadp_m <=> akg_m + co2_m + nadph_m	Isocitrate dehydrogenase (NADP+), mitochondrial	-1000.0	1000.0	0	3418_AT1
akgdm	akg_m + coa_m + nad_m --> co2_m + nadh_m + succoa_m	2-oxoglutarate dehydrogenase	0.0	1000.0	0	( 1738_AT1 and 8050_AT1 and 4967_AT2 and 1743_AT1 ) or ( 1738_AT1 and 8050_AT1 and 4967_AT1 and 1743_AT1 )
sucoas1m	coa_m + gtp_m + succ_m <=> gdp_m + pi_m + succoa_m	Succinate--CoA ligase (GDP-forming)	-1000.0	1000.0	0	8802_AT1 and 8801_AT1
sucd1m	fad_m + succ_m <=> fadh2_m + fum_m	succinate dehydrogenase	-1000.0	1000.0	0	6391_AT1 and 6389_AT1 and 6392_AT1 and 6390_AT1
nadh2_u10m	5.0 h_m + nadh_m + q10_m --> 4.0 h_c + nad_m + q10h2_m	NADH dehydrogenase, mitochondrial	0.0	1000.0	0	( 4540_AT1 and 4731_AT2 and 4708_AT1 and 4695_AT1 and 4713_AT1 and 126328_AT1 and 4704_AT1 and 51079_AT1 and 4538_AT1 and 4723_AT1 and 4707_AT1 and 4712_AT1 and 4722_AT1 and 4537_AT1 and 4705_AT1 and 7991_AT2 and 374291_AT1 and 4696_AT1 and 4726_AT1 and 4709_AT1 and 4700_AT1 and 4720_AT1 and 4715_AT1 and 4719_AT1 and 55967_AT1 and 4710_AT1 and 4718_AT1 and 4694_AT1 and 4728_AT1 and 4717_AT1 and 4…
cyor_u10m	2.0 ficytc_m + 2.0 h_m + q10h2_m --> 2.0 focytc_m + 4.0 h_c + q10_m	ubiquinol-6 cytochrome c reductase, Complex III	0.0	1000.0	0	( 27089_AT1 and 7386_AT1 and 10975_AT1 and 4519_AT1 and 7384_AT1 and 7388_AT1 and 29796_AT2 and 7385_AT1 and 1537_AT1 and 7381_AT1 ) or ( 27089_AT1 and 1537_AT1 and 10975_AT1 and 4519_AT1 and 7384_AT1 and 7388_AT1 and 29796_AT1 and 7385_AT1 and 7386_AT1 and 7381_AT1 )
cyoom3	4.0 focytc_m + 8.0 h_m + o2_m --> 4.0 ficytc_m + 2.0 h2o_m + 4.0 h_c	cytochrome c oxidase, mitochondrial Complex IV	0.0	1000.0	0	84701_AT1 and 1346_AT1 and 4514_AT1 and 9377_AT1 and 1345_AT1 and 1349_AT1 and 1350_AT1 and 341947_AT1 and 1329_AT1 and 1351_AT1 and 1347_AT1 and 1327_AT1 and 9167_AT1 and 4512_AT1 and 1339_AT1 and 4513_AT1 and 125965_AT1 and 170712_AT1 and 1340_AT1 and 1337_AT1
etf	etfox_m + fadh2_m --> etfrd_m + fad_m	electron transfer flavoprotein	0.0	1000.0	0	( 2109_AT1 and 2108_AT1 ) or ( 2109_AT2 and 2108_AT1 )
etfqo	etfrd_m + q10_m --> etfox_m + q10h2_m	Electron transfer flavoprotein-ubiquinone oxidoreductase	0.0	1000.0	0	2110_AT1
atps4m	adp_m + 4.0 h_c + pi_m --> atp_m + h2o_m + 3.0 h_m	ATP synthase (four protons for one ATP)	0.0	1000.0	0	( ( 514_AT2 and 509_AT1 and 498_AT2 and 513_AT2 and 506_AT1 ) or ( 506_AT1 and 513_AT2 and 509_AT1 and 498_AT1 and 514_AT1 ) or ( 498_AT3 and 513_AT2 and 509_AT1 and 506_AT1 and 514_AT1 ) or ( 506_AT1 and 509_AT1 and 513_AT1 and 498_AT1 and 514_AT1 ) or ( 514_AT2 and 498_AT2 and 513_AT1 and 509_AT1 and 506_AT1 ) or ( 498_AT3 and 509_AT1 and 513_AT1 and 506_AT1 and 514_AT1 ) or ( 509_AT2 and 514_A…
fumm	fum_m + h2o_m <=> mal_m	fumarase, mitochondrial	-1000.0	1000.0	0	2271_AT1
mdhm	mal_m + nad_m <=> h_m + nadh_m + oaa_m	malate dehydrogenase, mitochondrial	-1000.0	1000.0	0	4191_AT1
mdhc	mal_c + nad_c <=> h_c + nadh_c + oaa_c	malate dehydrogenase, cytosolic	-1000.0	1000.0	0	130752_AT1 or 4190_AT1
glnm	gln_m + h2o_m --> glu_m + nh4_m	glutaminase (mitochondrial)	0.0	1000.0	0	27165_AT2 or 2744_AT1 or 27165_AT1
gludxm	glu_m + h2o_m + nad_m <=> akg_m + h_m + nadh_m + nh4_m	glutamate dehydrogenase (NAD),mitochondrial	-1000.0	1000.0	0	2747_AT1 or 2746_AT1
gludym	glu_m + h2o_m + nadp_m <=> akg_m + h_m + nadph_m + nh4_m	glutamate dehydrogenase (NADP), mitochondrial	-1000.0	1000.0	0	2747_AT1 or 2746_AT1
glns	atp_c + glu_c + nh4_c --> adp_c + gln_c + h_c + pi_c	glutamine synthetase	0.0	1000.0	0	2752_AT1 or 51557_AT1
asptam	akg_m + asp_m <=> glu_m + oaa_m	aspartate transaminase, mitochondrial	-1000.0	1000.0	0	2806_AT1
asptac	akg_c + asp_c <=> glu_c + oaa_c	aspartate transaminase, cytosolic	-1000.0	1000.0	0	2805_AT1
akgmaltm	akg_m + mal_c <=> akg_c + mal_m	alpha-ketoglutarate/malate transporter	-1000.0	1000.0	0	8402_AT1
aspglum	asp_m + glu_c <=> asp_c + glu_m	aspartate-glutamate mitochondrial shuttle	-1000.0	1000.0	0	8604_AT1 or 10165_AT1
prpps	atp_c + rib5p_c <=> amp_c + h_c + nt_c	phosphoribosylpyrophosphate synthetase	-1000.0	1000.0	0	221823_AT1 or 221823_AT2 or 5631_AT1 or 5634_AT1
ribose_dm	nt_c -->	ribose_demmand	0.001	0.001	0
scc_input	coa_m --> succoa_m	Succinate--CoA input	0.0	0.6	0
acc_input	coa_m --> accoa_m	Acetyl-CoA input	0.0	0.6	0
pyr_input	--> pyr_c	Pyruvate input	0.0	0.4	0
me2	mal_c + nadp_c --> co2_c + nadph_c + pyr_c	malic enzyme (NADP), cytosolic	0.0	1000.0	0	4199_AT1
acitl	atp_c + cit_c + coa_c --> accoa_c + adp_c + oaa_c + pi_c	ATP-Citrate lyase	0.0	1000.0	0	47_AT1 or 47_AT2
accoac	accoa_c + atp_c + hco3_c --> adp_c + h_c + malcoa_c + pi_c	acetyl-CoA carboxylase	0.0	1000.0	0	( 31_AT5 and 32_AT1 ) or ( 31_AT1 and 32_AT1 ) or 31_AT2 or ( 31_AT2 and 32_AT1 ) or 31_AT5 or 31_AT4 or ( 31_AT4 and 32_AT1 ) or ( 32_AT1 and 31_AT3 ) or 31_AT1 or 31_AT3
kas8	accoa_c + 20.0 h_c + 7.0 malcoa_c + 14.0 nadph_c --> 7.0 co2_c + 8.0 coa_c + 6.0 h2o_c + 14.0 nadp_c	b-ketoacyl synthetase (palmitate, n-C16:0)	0.0	1000.0	0	2194_AT1
EX_o2_e	o2_e <=>	Exchange of O2	-1000.0	1000.0	0
EX_co2_e	co2_e <=>	Exchange of CO2	-1000.0	1000.0	0
EX_h2o_e	h2o_e <=>	Exchange of Water	-1000.0	1000.0	0
EX_h_e	h_e <=>	Exchange of Proton	-1000.0	1000.0	0
EX_nh4_e	nh4_e -->	Exchange of NH4	0.0	1000.0	0
EX_asp_e	asp_e -->	Exchange of Aspartate	0.0	1000.0	0
EX_glc_e	glc_e <--	Exchange of Glucose	-0.463	-0.463	0
EX_gln_e	gln_e <--	Exchange of Glutamine	-0.099	-0.099	0
EX_glu_e	glu_e -->	Exchange of Glutamate	0.05	0.05	0
EX_lac_e	lac_e -->	Exchange of Lactate	1.169	1.169	0
EX_glygn_e	glygn_e <--	Exchange of Glycogen	-0.000175	-0.000175	0
EX_pi_e	pi_e <=>	Exchange of Inorganic phosphate	-1000.0	1000.0	0
EX_nt_c	nt_c -->	Exchange of Ribose nucloetides	0.0	0.0	0
Metabolite id	Metabolite Name	Formula	Compartment
o2_e	O2	O2	e
o2_c	O2	O2	c
o2_m	O2	O2	m
co2_c	CO2	CO2	c
co2_e	CO2	CO2	e
co2_m	CO2	CO2	m
h2o_e	Water	H2O	e
h2o_c	Water	H2O	c
h2o_m	Water	H2O	m
h_c	Proton	H	c
h_e	Proton	H	e
nh4_c	NH4	NH4	c
nh4_e	NH4	NH4	e
nh4_m	NH4	NH4	m
h_m	Proton	H	m
asp_e	Aspartate	C4H7NO4	e
asp_c	Aspartate	C4H7NO4	c
glc_c	Glucose	C6H12O6	c
glc_e	Glucose	C6H12O6	e
gln_e	Glutamine	C5H10N2O3	e
gln_c	Glutamine	C5H10N2O3	c
glu_e	Glutamate	C5H8NO4	e
glu_c	Glutamate	C5H8NO4	c
lac_c	Lactate	C3H5O3	c
lac_e	Lactate	C3H5O3	e
hco3_c	HCO3	HCO3	c
hco3_m	HCO3	HCO3	m
pyr_c	Pyruvate (pool A)	C3H3O3	c
pyr_m	Pyruvate	C3H3O3	m
gln_m	Glutamine	C5H10N2O3	m
glu_m	Glutamate	C5H8NO4	m
mal_m	L-Malate	C4H4O5	m
pi_m	Inorganic phosphate	HO4P	m
mal_c	L-Malate	C4H4O5	c
pi_c	Inorganic phosphate	HO4P	c
cit_m	Citrate	C6H5O7	m
cit_c	Citrate	C6H5O7	c
adp_c	ADP	C10H12N5O10P2	c
glc6p_c	Glucose 6-phosphate (pool A)	C6H11O9P	c
atp_c	ATP	C10H12N5O13P3	c
fru6p_c	Fructose 6-phosphate	C6H11O9P	c
fru16bp_c	Fructose 1-6 biphosphate	C6H10O12P2	c
gap_c	Glyceraldehyde 3-phosphate	C3H5O6P	c
dhap_c	Dihydroxyacetone phsophate	C3H5O6P	c
nadh_c	NADH	C21H27N7O14P2	c
nad_c	NAD	C21H26N7O14P2	c
bpg13_c	13-bisphosphoglycerate	C3H4O10P2	c
3pg_c	3-phosphoglycerate	C3H4O7P	c
2pg_c	2-phosphoglycerate	C3H4O7P	c
pep_c	Posphoenolpyruvate	C3H2O6P	c
glc1p_c	Glucose 1-phosphate	C6H11O9P	c
ppi_c	Pyrophosphate	HO7P2	c
udpglc_c	Uridine diphosphate glucose	C15H22N2O17P2	c
utp_c	UTP	C9H11N2O15P3	c
udp_c	UDP	C9H11N2O12P2	c
glygn_e	Glycogen	C6	e
nadph_c	NADPH	C21H26N7O17P3	c
nadp_c	NADP	C21H25N7O17P3	c
pglclac_c	6-phosphogluconolactone	C6H9O9P	c
glucon6p_c	D-gluconate 6-phosphate	C6H10O10P	c
rul5p_c	Ribulose 5-phosphate	C5H9O8P	c
rib5p_c	Ribose 5-phosphate	C5H9O8P	c
xyl5p_c	Xylulose 5-phosphate	C5H9O8P	c
sed7p_c	Sedoheptulose 7-phosphate	C7H13O10P	c
e4p_c	Erythrose 4-phosphate	C4H7O7P	c
gdp_c	GDP	C10H12N5O11P2	c
gtp_c	GTP	C10H12N5O14P3	c
atp_m	ATP	C10H12N5O13P3	m
adp_m	ADP	C10H12N5O10P2	m
gdp_m	GDP	C10H12N5O11P2	m
gtp_m	GTP	C10H12N5O14P3	m
pi_e	Inorganic phosphate	HO4P	e
amp_c	AMP	C10H12N5O7P	c
coa_m	Coenzyme A	C21H32N7O16P3S	m
nad_m	NAD	C21H26N7O14P2	m
nadh_m	NAD	C21H27N7O14P2	m
accoa_m	acetyl-CoA	C23H34N7O17P3S	m
oaa_m	Oxaloacetate	C4H2O5	m
oaa_c	Oxaloacetate	C4H2O5	c
icit_m	isocitrate	C6H5O7	m
akg_m	alpha-Ketoglutarate	C5H4O5	m
nadp_m	NADP	C21H25N7O17P3	m
nadph_m	NADPH	C21H26N7O17P3	m
akg_c	alpha-Ketoglutarate	C5H4O5	c
succoa_m	alpha-Ketoglutarate	C25H35N7O19P3S	m
succ_m	alpha-Ketoglutarate	C4H4O4	m
fadh2_m	Flavin adenine dinucleotide reduced	C27H33N9O15P2	m
fad_m	Flavin adenine dinucleotide oxidized	C27H31N9O15P2	m
fum_m	fumarate	C4H2O4	m
q10_m	Ubiquinone-10	C59H90O4	m
q10h2_m	Ubiquinol-10	C59H92O4	m
ficytc_m	Ferricytochrome c	C42H54FeN8O6S2	m
focytc_m	Ferrocytochrome c	C42H54FeN8O6S2	m
etfox_m	Electron transfer flavoprotein oxidized	R	m
etfrd_m	Electron transfer flavoprotein reduced	RH2	m
asp_m	Aspartate	C4H7NO4	m
nt_c	Ribose nucloetides		c
coa_c	Coenzyme A	C21H32N7O16P3S	c
accoa_c	acetyl-CoA	C23H34N7O17P3S	c
malcoa_c	Malonyl coenzyme A	C24H33N7O19P3S	c
