# Supplementary material for: p13CMFA: Parsimonious 13C metabolic flux analysis
Source: PLoS Comput Biol. 2019 Sep 6;15(9):e1007310. doi: 10.1371/journal.pcbi.1007310 (PMC6750616; doi:10.1371/journal.pcbi.1007310)
Supplement: S1 ZIP — The files are inputs for running p13CMFA on Iso2Flux. (ZIP) [file pcbi.1007310.s005.zip › Experimental_flux_constraints.csv]

Reaction id	Lower bound	Upper bound	Objective coefficient	Reaction name
acc_input	0	0.6	0	Succinate--CoA input (GDP-forming)
EX_asp_e	0	1000	0	Exchange of Aspartate
EX_co2_e	-1000	1000	0	Exchange of CO2
EX_glc_e	-0.463	-0.463	0	Exchange of Glucose
EX_gln_e	-0.099	-0.099	0	Exchange of Glutamine
EX_glu_e	0.05	0.05	0	Exchange of Glutamate
EX_glygn_e	-0.000175	-0.000175	0	Exchange of Glycogen
EX_h2o_e	-1000	1000	0	Exchange of Water
EX_h_e	-1000	1000	0	Exchange of Proton
EX_lac_e	1.169	1.169	0	Exchange of Lactate
EX_nh4_e	0	1000	0	Exchange of NH4
EX_o2_e	-1000	1000	0	Exchange of O2
EX_pi_e	-1000	1000	0	Exchange of Inorganic phosphate
pyr_input	0	0.4	0	Succinate--CoA input (GDP-forming)
ribose_dm	0.001	0.001	0	ribose_demmand
scc_input	0	0.6	0	Succinate--CoA input
