# Supplementary material for: p13CMFA: Parsimonious 13C metabolic flux analysis
Source: PLoS Comput Biol. 2019 Sep 6;15(9):e1007310. doi: 10.1371/journal.pcbi.1007310 (PMC6750616; doi:10.1371/journal.pcbi.1007310)
Supplement: S1 ZIP — The files are inputs for running p13CMFA on Iso2Flux. (ZIP) [file pcbi.1007310.s005.zip › file_descriptions.txt]

Measured_13c_fractions.csv: 13C Label patterns: File summarizing the labeled substrate used and the isotopologue fractions quantified in metabolic products in MetaboLights study MTBLS412. This file is as an input of Iso2Flux. 
Experimental_flux_constraints.csv: Constraints file: File defining the upper and lower bound for the exchange fluxes for glucose, glycogen, lactate, glutamine, and glutamate. The values were set based on experimental measurements. All flux bounds have units of μmol·h-1·million-cells-1. This file is an input of Iso2Flux. 
Constraint_based_model.csv: Constraint-based model. File defining the constraint-based model used in 13C MFA and p13C MFA. This file is an input of Iso2Flux.
13C_propagation_rules.csv: Carbon propagation rules. File describing the carbon propagation rules used for 13C MFA and p13C MFA. This file is an input of Iso2Flux. 
Flux_minimization_weights.csv: Flux minimization weights used for p13CMFA and GIMME. They are derived the from the gene expression evidence for each enzyme. This file is an input of Iso2Flux. 
