# Supplementary material for: p13CMFA: Parsimonious 13C metabolic flux analysis
Source: PLoS Comput Biol. 2019 Sep 6;15(9):e1007310. doi: 10.1371/journal.pcbi.1007310 (PMC6750616; doi:10.1371/journal.pcbi.1007310)
Supplement: S1 ZIP — The files are inputs for running p13CMFA on Iso2Flux. (ZIP) [file pcbi.1007310.s005.zip › Flux_minimization_weights.csv]

Reaction id	Penalty	Reaction name	Reaction stoichiometry
EX_asp_e	1.0	Exchange of Aspartate	asp_e -->
EX_co2_e	1.0	Exchange of CO2	co2_e -->
EX_co2_e_reverse	1.0	Exchange of CO2	--> co2_e
EX_glc_e	1.0	Exchange of Glucose	glc_e -->
EX_glc_e_reverse	1.0	Exchange of Glucose	--> glc_e
EX_gln_e	1.0	Exchange of Glutamine	gln_e -->
EX_gln_e_reverse	1.0	Exchange of Glutamine	--> gln_e
EX_glu_e	1.0	Exchange of Glutamate	glu_e -->
EX_glygn_e	1.0	Exchange of Glycogen	glygn_e -->
EX_glygn_e_reverse	1.0	Exchange of Glycogen	--> glygn_e
EX_h2o_e	1.0	Exchange of Water	h2o_e -->
EX_h2o_e_reverse	1.0	Exchange of Water	--> h2o_e
EX_h_e	1.0	Exchange of Proton	h_e -->
EX_h_e_reverse	1.0	Exchange of Proton	--> h_e
EX_lac_e	1.0	Exchange of Lactate	lac_e -->
EX_nh4_e	1.0	Exchange of NH4	nh4_e -->
EX_nt_c	1.0	Exchange of Ribose nucloetides	nt_c -->
EX_nt_c_reverse	1.0
EX_o2_e	1.0	Exchange of O2	o2_e -->
EX_o2_e_reverse	1.0	Exchange of O2	--> o2_e
EX_pi_e	1.0	Exchange of Inorganic phosphate	pi_e -->
EX_pi_e_reverse	1.0	Exchange of Inorganic phosphate	--> pi_e
acc_input	1.0	Acetyl-CoA input	coa_m --> accoa_m
accoac	7.051	acetyl-CoA carboxylase	accoa_c + atp_c + hco3_c --> adp_c + h_c + malcoa_c + pi_c
acitl	4.359	ATP-Citrate lyase	atp_c + cit_c + coa_c --> accoa_c + adp_c + oaa_c + pi_c
acontm	4.527	Aconitate hydratase, mitochondrial	cit_m --> icit_m
acontm_reverse	4.527	Aconitate hydratase, mitochondrial	icit_m --> cit_m
adk1	5.654	Adenylate kinase	amp_c + atp_c --> 2.0 adp_c
adk1_reverse	5.654	Adenylate kinase	2.0 adp_c --> amp_c + atp_c
akgdm	6.248	2-oxoglutarate dehydrogenase	akg_m + coa_m + nad_m --> co2_m + nadh_m + succoa_m
akgmaltm	5.112	alpha-ketoglutarate/malate transporter	akg_m + mal_c --> akg_c + mal_m
akgmaltm_reverse	5.112	alpha-ketoglutarate/malate transporter	akg_c + mal_m --> akg_m + mal_c
asp_etr	1.0	Aspartate extracellular transport	asp_e --> asp_c
asp_etr_reverse	1.0	Aspartate extracellular transport	asp_c --> asp_e
aspglum	6.656	aspartate-glutamate mitochondrial shuttle	asp_m + glu_c --> asp_c + glu_m
aspglum_reverse	6.656	aspartate-glutamate mitochondrial shuttle	asp_c + glu_m --> asp_m + glu_c
asptac	5.427	aspartate transaminase, cytosolic	akg_c + asp_c --> glu_c + oaa_c
asptac_reverse	5.427	aspartate transaminase, cytosolic	glu_c + oaa_c --> akg_c + asp_c
asptam	6.124	aspartate transaminase, mitochondrial	akg_m + asp_m --> glu_m + oaa_m
asptam_reverse	6.124	aspartate transaminase, mitochondrial	glu_m + oaa_m --> akg_m + asp_m
atpase	1.0	ATP hydrolase	atp_c + h2o_c --> adp_c + pi_c
atps4m	11.381	ATP synthase (four protons for one ATP)	adp_m + 4.0 h_c + pi_m --> atp_m + h2o_m + 3.0 h_m
atptm	1.0	ADP/ATP transporter, mitochondrial	adp_c + atp_m --> adp_m + atp_c
cit_mtr	5.376	citrate transport, mitochondrial	cit_c + mal_m --> cit_m + mal_c
cit_mtr_reverse	5.376	citrate transport, mitochondrial	cit_m + mal_c --> cit_c + mal_m
co2_etr	1.0	CO2 extracellular transport	co2_e --> co2_c
co2_etr_reverse	1.0	CO2 extracellular transport	co2_c --> co2_e
co2_mtr	1.0	CO2 mitochondrial transport	co2_c --> co2_m
co2_mtr_reverse	1.0	CO2 mitochondrial transport	co2_m --> co2_c
csm	3.644	citrate synthase	accoa_m + h2o_m + oaa_m --> cit_m + coa_m + h_m
cyoom3	10.655	cytochrome c oxidase, mitochondrial Complex IV	4.0 focytc_m + 8.0 h_m + o2_m --> 4.0 ficytc_m + 2.0 h2o_m + 4.0 h_c
cyor_u10m	10.112	ubiquinol-6 cytochrome c reductase, Complex III	2.0 ficytc_m + 2.0 h_m + q10h2_m --> 2.0 focytc_m + 4.0 h_c + q10_m
eno	1.639	Enolase	2pg_c --> h2o_c + pep_c
eno_reverse	1.639	Enolase	h2o_c + pep_c --> 2pg_c
etf	6.842	electron transfer flavoprotein	etfox_m + fadh2_m --> etfrd_m + fad_m
etfqo	6.543	Electron transfer flavoprotein-ubiquinone oxidoreductase	etfrd_m + q10_m --> etfox_m + q10h2_m
fba	2.479	Aldolase	fru16bp_c --> dhap_c + gap_c
fba_reverse	2.479	Aldolase	dhap_c + gap_c --> fru16bp_c
fbp	8.963	fructose-bisphosphatase	fru16bp_c + h2o_c --> fru6p_c + pi_c
fumm	7.089	fumarase, mitochondrial	fum_m + h2o_m --> mal_m
fumm_reverse	7.089	fumarase, mitochondrial	mal_m --> fum_m + h2o_m
g6p	5.341	Glucose-phosphatase	glc6p_c + h2o_c --> glc_c + pi_c
g6pdh2r	4.829	Glucose 6-Phosphate dehydrogenase	glc6p_c + nadp_c --> h_c + nadph_c + pglclac_c
galui	5.393	UTP-glucose-1-phosphate uridylyltransferase (irreversible)	glc1p_c + h_c + utp_c --> ppi_c + udpglc_c
galui_reverse	5.393	UTP-glucose-1-phosphate uridylyltransferase (irreversible)	ppi_c + udpglc_c --> glc1p_c + h_c + utp_c
gapd	6.162	Glyceraldehyde phosphate dehydrogenase	gap_c + nad_c + pi_c --> bpg13_c + h_c + nadh_c
gapd_reverse	6.162	Glyceraldehyde phosphate dehydrogenase	bpg13_c + h_c + nadh_c --> gap_c + nad_c + pi_c
glc_etr	1.0	Glucose extracellular transport	glc_e --> glc_c
glc_etr_reverse	1.0	Glucose extracellular transport	glc_c --> glc_e
gln_etr	1.0	Glutamine extracellular transport	gln_e --> gln_c
gln_etr_reverse	1.0	Glutamine extracellular transport	gln_c --> gln_e
gln_mtr	1.0	L-glutamine transport via electroneutral transporter	gln_c --> gln_m
gln_mtr_reverse	1.0	L-glutamine transport via electroneutral transporter	gln_m --> gln_c
glnm	4.856	glutaminase (mitochondrial)	gln_m + h2o_m --> glu_m + nh4_m
glns	6.807	glutamine synthetase	atp_c + glu_c + nh4_c --> adp_c + gln_c + h_c + pi_c
glu_etr	1.0	Glutamate extracellular transport	glu_e --> glu_c
glu_etr_reverse	1.0	Glutamate extracellular transport	glu_c --> glu_e
glu_mtr	6.656	L-glutamate reversible transport via proton symport, mitochondrial	glu_c + h_c --> glu_m + h_m
glu_mtr_reverse	6.656	L-glutamate reversible transport via proton symport, mitochondrial	glu_m + h_m --> glu_c + h_c
gludxm	4.268	glutamate dehydrogenase (NAD),mitochondrial	glu_m + h2o_m + nad_m --> akg_m + h_m + nadh_m + nh4_m
gludxm_reverse	4.268	glutamate dehydrogenase (NAD),mitochondrial	akg_m + h_m + nadh_m + nh4_m --> glu_m + h2o_m + nad_m
gludym	4.268	glutamate dehydrogenase (NADP), mitochondrial	glu_m + h2o_m + nadp_m --> akg_m + h_m + nadph_m + nh4_m
gludym_reverse	4.268	glutamate dehydrogenase (NADP), mitochondrial	akg_m + h_m + nadph_m + nh4_m --> glu_m + h2o_m + nadp_m
gnd	2.903	6-phosphogluconate dehydrogenase	glucon6p_c + nadp_c --> co2_c + nadph_c + rul5p_c
gp	5.308	Glycogen phosphorylase	glygn_e + pi_c --> glc1p_c
gs	5.896	Glycogen synthase	udpglc_c --> glygn_e + udp_c
h2o_etr	1.0	H2O extracellular transport	h2o_e --> h2o_c
h2o_etr_reverse	1.0	H2O extracellular transport	h2o_c --> h2o_e
h2o_mtr	8.261	H2O mitochondrial transport	h2o_c --> h2o_m
h2o_mtr_reverse	8.261	H2O mitochondrial transport	h2o_m --> h2o_c
h_etr	1.0	Proton extracellular transport	h_e --> h_c
h_etr_reverse	1.0	Proton extracellular transport	h_c --> h_e
hco3_mtr	1.0	hco3 mitochondrial transport	hco3_c --> hco3_m
hco3_mtr_reverse	1.0	hco3 mitochondrial transport	hco3_m --> hco3_c
hco3ec	1.0	HCO3 equilibration reaction	co2_c + h2o_c --> h_c + hco3_c
hco3ec_reverse	1.0	HCO3 equilibration reaction	h_c + hco3_c --> co2_c + h2o_c
hex1	5.632	Hexokinase	atp_c + glc_c --> adp_c + glc6p_c + h_c
icdhxm	5.869	Isocitrate dehydrogenase (NAD+),mitochondrial	icit_m + nad_m --> akg_m + co2_m + nadh_m
icdhyrm	4.609	Isocitrate dehydrogenase (NADP+), mitochondrial	icit_m + nadp_m --> akg_m + co2_m + nadph_m
icdhyrm_reverse	4.609	Isocitrate dehydrogenase (NADP+), mitochondrial	akg_m + co2_m + nadph_m --> icit_m + nadp_m
kas8	6.587	b-ketoacyl synthetase (palmitate, n-C16:0)	accoa_c + 20.0 h_c + 7.0 malcoa_c + 14.0 nadph_c --> 7.0 co2_c + 8.0 coa_c + 6.0 h2o_c + 14.0 nadp_c
lac_etr	1.0	Lactate extracellular secretion	lac_c --> lac_e
lac_etr_reverse	1.0	Lactate extracellular secretion	lac_e --> lac_c
ldh_l	1.0	L-lactate dehydrogenase	h_c + nadh_c + pyr_c --> lac_c + nad_c
ldh_l_reverse	1.0	L-lactate dehydrogenase	lac_c + nad_c --> h_c + nadh_c + pyr_c
mal_mtr	7.678	malate transport, mitochondrial	mal_c + pi_m --> mal_m + pi_c
mal_mtr_reverse	7.678	malate transport, mitochondrial	mal_m + pi_c --> mal_c + pi_m
mdhc	6.588	malate dehydrogenase, cytosolic	mal_c + nad_c --> h_c + nadh_c + oaa_c
mdhc_reverse	6.588	malate dehydrogenase, cytosolic	h_c + nadh_c + oaa_c --> mal_c + nad_c
mdhm	3.087	malate dehydrogenase, mitochondrial	mal_m + nad_m --> h_m + nadh_m + oaa_m
mdhm_reverse	3.087	malate dehydrogenase, mitochondrial	h_m + nadh_m + oaa_m --> mal_m + nad_m
me2	7.517	malic enzyme (NADP), cytosolic	mal_c + nadp_c --> co2_c + nadph_c + pyr_c
nadh2_u10m	9.593	NADH dehydrogenase, mitochondrial	5.0 h_m + nadh_m + q10_m --> 4.0 h_c + nad_m + q10h2_m
nadphase	1.0	Glucose 6-Phosphate dehydrogenase	h_c + nadph_c --> nadp_c
ndpk1	5.547	nucleoside-diphosphate kinase (ATP:GDP)	atp_c + gdp_c --> adp_c + gtp_c
ndpk1_reverse	5.547	nucleoside-diphosphate kinase (ATP:GDP)	adp_c + gtp_c --> atp_c + gdp_c
ndpk1m	4.38	nucleoside-diphosphate kinase (ATP:GDP)	atp_m + gdp_m --> adp_m + gtp_m
ndpk1m_reverse	4.38	nucleoside-diphosphate kinase (ATP:GDP)	adp_m + gtp_m --> atp_m + gdp_m
ndpk2	5.547	nucleoside-diphosphate kinase (ATP:UDP)	atp_c + udp_c --> adp_c + utp_c
ndpk2_reverse	5.547	nucleoside-diphosphate kinase (ATP:UDP)	adp_c + utp_c --> atp_c + udp_c
nh4_etr	1.0	NH4 extracellular transport	nh4_e --> nh4_c
nh4_etr_reverse	1.0	NH4 extracellular transport	nh4_c --> nh4_e
nh4_mtr	1.0	NH4 mitochondrial transport	nh4_c --> nh4_m
nh4_mtr_reverse	1.0	NH4 mitochondrial transport	nh4_m --> nh4_c
o2_etr	1.0	O2 extracellular transport	o2_e --> o2_c
o2_etr_reverse	1.0	O2 extracellular transport	o2_c --> o2_e
o2_mtr	1.0	O2 mitochondrial transport	o2_c --> o2_m
o2_mtr_reverse	1.0	O2 mitochondrial transport	o2_m --> o2_c
pcm	8.187	pyruvate carboxylase	atp_m + hco3_m + pyr_m --> adp_m + h_m + oaa_m + pi_m
pdhm	6.344	pyruvate dehydrogenase	coa_m + nad_m + pyr_m --> accoa_m + co2_m + nadh_m
pepck	9.119	Phosphoenolpyruvate carboxykinase (GTP)	gtp_c + oaa_c --> co2_c + gdp_c + pep_c
pfk	2.979	Phosphofructokinase	atp_c + fru6p_c --> adp_c + fru16bp_c + h_c
pgi	3.098	Glucose-6-phosphate isomerase	glc6p_c --> fru6p_c
pgi_reverse	3.098	Glucose-6-phosphate isomerase	fru6p_c --> glc6p_c
pgk	1.71	Phosphoglycerate Kinase	adp_c + bpg13_c --> 3pg_c + atp_c
pgk_reverse	1.71	Phosphoglycerate Kinase	3pg_c + atp_c --> adp_c + bpg13_c
pgl	7.004	6-phosphogluconolactonase	h2o_c + pglclac_c --> glucon6p_c + h_c
pgm	3.886	Phosphoglycerate mutase	3pg_c --> 2pg_c
pgm_reverse	3.886	Phosphoglycerate mutase	2pg_c --> 3pg_c
pgmt	4.719	Phosphoglucomutase	glc6p_c --> glc1p_c
pgmt_reverse	4.719	Phosphoglucomutase	glc1p_c --> glc6p_c
pi_etr	1.0	Phosphate extracelular carrier	pi_e --> pi_c
pi_etr_reverse	1.0	Phosphate extracelular carrier	pi_c --> pi_e
pi_mtr	5.132	phosphate transporter, mitochondrial	h_c + pi_c --> h_m + pi_m
pi_mtr_reverse	5.132	phosphate transporter, mitochondrial	h_m + pi_m --> h_c + pi_c
ppa	6.811	Inorganic diphosphatase	h2o_c + ppi_c --> h_c + 2.0 pi_c
prpps	5.615	phosphoribosylpyrophosphate synthetase	atp_c + rib5p_c --> amp_c + h_c + nt_c
prpps_reverse	5.615	phosphoribosylpyrophosphate synthetase	amp_c + h_c + nt_c --> atp_c + rib5p_c
pyk	3.266	Pyruvate Kinase	adp_c + h_c + pep_c --> atp_c + pyr_c
pyr_input	1.0	Pyruvate input	--> pyr_c
pyr_mtr	4.07	Pyruvate mitochondrial transport	h_c + pyr_c --> h_m + pyr_m
pyr_mtr_reverse	4.07	Pyruvate mitochondrial transport	h_m + pyr_m --> h_c + pyr_c
ribose_dm	1.0	ribose_demmand	nt_c -->
rpe	6.033	Ribulose 5 phosphate epimerase	rul5p_c --> xyl5p_c
rpe_reverse	6.033	Ribulose 5 phosphate epimerase	xyl5p_c --> rul5p_c
rpi	7.656	Ribose phosphate isomerase	rul5p_c --> rib5p_c
rpi_reverse	7.656	Ribose phosphate isomerase	rib5p_c --> rul5p_c
scc_input	1.0	Succinate--CoA input	coa_m --> succoa_m
sucd1m	10.282	succinate dehydrogenase	fad_m + succ_m --> fadh2_m + fum_m
sucd1m_reverse	10.282	succinate dehydrogenase	fadh2_m + fum_m --> fad_m + succ_m
sucoas1m	6.247	Succinate--CoA ligase (GDP-forming)	coa_m + gtp_m + succ_m --> gdp_m + pi_m + succoa_m
sucoas1m_reverse	6.247	Succinate--CoA ligase (GDP-forming)	gdp_m + pi_m + succoa_m --> coa_m + gtp_m + succ_m
tala	4.342	Transaldolase	gap_c + sed7p_c --> e4p_c + fru6p_c
tala_reverse	4.342	Transaldolase	e4p_c + fru6p_c --> gap_c + sed7p_c
tkt1	3.906	Transketolase 1	rib5p_c + xyl5p_c --> gap_c + sed7p_c
tkt1_reverse	3.906	Transketolase 1	gap_c + sed7p_c --> rib5p_c + xyl5p_c
tkt2	3.906	Transketolase 2	e4p_c + xyl5p_c --> fru6p_c + gap_c
tkt2_reverse	3.906	Transketolase 2	fru6p_c + gap_c --> e4p_c + xyl5p_c
tpi	8.605	Triose-phosphate isomerase	dhap_c --> gap_c
tpi_reverse	8.605	Triose-phosphate isomerase	gap_c --> dhap_c
