# Supplementary material for: p13CMFA: Parsimonious 13C metabolic flux analysis
Source: PLoS Comput Biol. 2019 Sep 6;15(9):e1007310. doi: 10.1371/journal.pcbi.1007310 (PMC6750616; doi:10.1371/journal.pcbi.1007310)
Supplement: S1 ZIP — The files are inputs for running p13CMFA on Iso2Flux. (ZIP) [file pcbi.1007310.s005.zip › Measured_13c_fractions.csv]

Labeled substrates
Metabolite id	Label pattern	Abundance
glc_e	1,1,0,0,0,0	0.4815
Labeled products
Name	Metabolite id	Carbons	Mass isotopomer	Mean	SD	mode
Lac-328	lac_e	1-3	m0	0.8005805	0.0014520464
			m1	0.0033986667	0.000331473
			m2	0.1928333333	0.0014189198
			m3	0.0031643333	7.84240609337041E-05
Rib-256	nt_c	1-5	m0	0.8404281667	0.0166871851
			m1	0.0510694	0.0049863123
			m2	0.0838833333	0.0084073856
			m3	0.0090996667	0.0013495934
			m4	0.0155	0.0019798737
			m5	7.37766666666667E-05	7.14289271467333E-05
Glyc-328	glygn_e	1-6	m0	0.6218824667	0.0096264809
			m1	0.0039483333	0.0008408123
			m2	0.3662666667	0.0105044435
			m3	0.00165	0.0003245597
			m4	0.0053383333	0.0010267143
			m5	0.0002465333	8.76096646114647E-05
			m6	0.0006759333	0.0003128854
Glu-198	glu_e	2-5	m0	0.9906677333	0.0003915116
			m1	0.0024966667	0.0001362987
			m2	0.0059986667	0.0003105388
			m3	0.0006074	2.73746232850792E-05
			m4	0.0002297667	7.62923543569953E-05
