# Supplementary material for: p13CMFA: Parsimonious 13C metabolic flux analysis
Source: PLoS Comput Biol. 2019 Sep 6;15(9):e1007310. doi: 10.1371/journal.pcbi.1007310 (PMC6750616; doi:10.1371/journal.pcbi.1007310)
Supplement: S2 ZIP — The files are inputs for running p13CMFA on Iso2Flux. (ZIP) [file pcbi.1007310.s006.zip]

Archive with 6 entries (6 files):
- 13C_propagation_rules_htc116.csv
- Constraint_based_model_htc116.csv
- file_descriptions.txt
- Flux_constraints_htc116.csv
- Flux_minimization_weights_htc116.csv
- Measured_13c_fractions_htc116.csv
