# Supplementary material for: p13CMFA: Parsimonious 13C metabolic flux analysis
Source: PLoS Comput Biol. 2019 Sep 6;15(9):e1007310. doi: 10.1371/journal.pcbi.1007310 (PMC6750616; doi:10.1371/journal.pcbi.1007310)
Supplement: S2 ZIP — The files are inputs for running p13CMFA on Iso2Flux. (ZIP) [file pcbi.1007310.s006.zip › 13C_propagation_rules_htc116.csv]

Metabolite/s	N carbons	Symmetry	Constant	large unlabelled pool
FAC8	8
ACoA.c	2
ACoA.m	2
aKG	5
Ala,Ala.e	2
Arg,Arg.e	5
Asn	4
Asp	4
C.s	1		yes
c3PG	3
Cit	6
Cys,Cys.e	3
DHAP	3
E4P	4
F6P	6
FAC10	10
FAC12	12
FAC14	14
FAC4	4
FAC6	6
FBP	6
Fum	4	yes
G3P	3
G6P	6
Glc,Glc.e	6
Gln,Gln.e	5
Glu,Glu.e	5
Gly	2
glycogensubunit.e	6			yes
His,His.e	5
Ile,Ile.e	6
Lac,Lac.e	3
Leu,Leu.e	6
Lys,Lys.e	6
Mal	4
Met,Met.e	5
OAA	4
OAA.m	4
OAA.c	4
P5C	5
Palm,Palm.e	16			yes
PenP	5
PEP	3
Phe,Phe.e	9
Pro,Pro.e	5
Pyr	3
RNARibose.e	5			yes
S7P	7
Ser,Ser.e	3
Suc	4	yes
Thr,Thr.e	4
Trp,Trp.e	11
Tyr,Tyr.e	9
Val,Val.e	4
R4	FBP(a,b,c,d,e,f)	DHAP(c,b,a) + G3P(d,e,f)
R10	G6P(a,b,c,d,e,f)	PenP(b,c,d,e,f)
R11	PenP(a,b,c,d,e) + E4P(x,y,z,v)	G3P(c,d,e) + F6P(a,b,x,y,z,v)
R12	PenP(a,b,c,d,e) + PenP(x,y,z,v,w)	S7P(a,b,x,y,z,v,w) + G3P(c,d,e)
R13	S7P(a,b,c,d,e,f,g) + G3P(x,y,z)	E4P(d,e,f,g) + F6P(a,b,c,x,y,z)
R14	Pyr(a,b,c)	ACoA.m(b,c)
R15	Pyr(a,b,c)+C.s(d)	OAA.m(a,b,c,d)
R16	OAA.m(a,b,c,d) + ACoA.m(e,f)	Cit(d,c,b,a,f,e)
R17	Cit(a,b,c,d,e,f)	aKG(a,b,c,e,f) + C.s(d)
R18	Cit(a,b,c,d,e,f)	aKG(a,b,c,e,f) + C.s(d)
R19	aKG(a,b,c,d,e)	Suc(b,c,d,e)
R25	Cit(a,b,c,d,e,f)	OAA.c(d,c,b,a) + ACoA.c(f,e)
R26	ACoA.c(a,b) + ACoA.c(c,d)	FAC4(a,b,c,d)
R27	ACoA.c(e,f) + FAC4(a,b,c,d)	FAC6(a,b,c,d,e,f)
R28	ACoA.c(g,h) + FAC6(a,b,c,d,e,f)	FAC8(a,b,c,d,e,f,g,h)
R29	ACoA.c(i,j) + FAC8(a,b,c,d,e,f,g,h)	FAC10(a,b,c,d,e,f,g,h,i,j)
R30	ACoA.c(k,l) + FAC10(a,b,c,d,e,f,g,h,i,j)	FAC12(a,b,c,d,e,f,g,h,i,j,k,l)
R31	ACoA.c(m,n) + FAC12(a,b,c,d,e,f,g,h,i,j,k,l)	FAC14(a,b,c,d,e,f,g,h,i,j,k,l,m,n)
R32	ACoA.c(o,p) + FAC14(a,b,c,d,e,f,g,h,i,j,k,l,m,n)	Palm(a,b,c,d,e,f,g,h,i,j,k,l,m,n,o,p)
R33	Mal(a,b,c,d)	Pyr(a,b,c)
R34	Mal(a,b,c,d)	Pyr(a,b,c)
R35	Asp(a,b,c,d) + aKG(e,f,g,h,i)	OAA.c(a,b,c,d) + Glu(e,f,g,h,i)
R36	OAA.m(a,b,c,d) + Glu(e,f,g,h,i)	Asp(a,b,c,d) + aKG(e,f,g,h,i)
R37	c3PG(a,b,c) + Glu(d,e,f,g,h)	Ser(a,b,c) + aKG(d,e,f,g,h)
R39	Ser(a,b,d)	Gly(a,b) + C.s(d)
R40	Pyr(a,b,c) + Glu(x,y,v,w,z)	Ala(a,b,c) + aKG(x,y,v,w,z)
R41	Arg(a,b,c,d,e) + aKG(x,y,v,w,z)	P5C(a,b,c,d,e) + Glu(x,y,v,w,z)
R46	Ile(a,b,c,d,e,f) + C.s(g) + aKG(h,i,j,k,l)	ACoA.m(e,f) + Suc(g,d,c,b) + Glu(h,i,j,k,l)
R47	Leu(a,b,c,d,e,f) + C.s(g) + aKG(h,i,j,k,l)	ACoA.m(b,c) + ACoA.m(g,d) + ACoA.m(e,f) + Glu(h,i,j,k,l)
R48	Lys(a,b,c,d,e,f) + aKG(g,h,i,j,k) + aKG(l,m,n,o,p)	ACoA.m(b,c) + ACoA.m(d,e) + Glu(g,h,i,j,k) + Glu(l,m,n,o,p)
R49	Met(a,b,c,d,z) + Ser(e,f,g) + C.s(h)	Cys(e,f,g) + Suc(h,d,c,b)
R50	Thr(a,b,c,d) + C.s(e)	Suc(e,d,c,b)
R51	Trp(a,b,c,d,e,f,g,h,i,j,k)	Ala(a,b,c) + ACoA.m(j,i) + ACoA.m(h,g) + C.s(d) + C.s(e) + C.s(f) + C.s(k)
R52	Val(a,b,c,d) + C.s(e) + aKG(f,g,h,i,j)	Suc(e,d,c,b) + Glu(f,g,h,i,j) + C.s(a)
R54	Cys(a,b,c) + aKG(d,e,f,g,h)	Pyr(a,b,c) + Glu(d,e,f,g,h)
R57	Tyr(a,b,c,d,e,f,g,h,i) + aKG(j,k,l,m,n)	Fum(d,e,f,g) + Glu(j,k,l,m,n)
R60	C.s(a) + C.s(b)	ACoA.m(a,b)
