# Supplementary material for: p13CMFA: Parsimonious 13C metabolic flux analysis
Source: PLoS Comput Biol. 2019 Sep 6;15(9):e1007310. doi: 10.1371/journal.pcbi.1007310 (PMC6750616; doi:10.1371/journal.pcbi.1007310)
Supplement: S2 ZIP — The files are inputs for running p13CMFA on Iso2Flux. (ZIP) [file pcbi.1007310.s006.zip › Constraint_based_model_htc116.csv]

Reaction id	Reaction	Reaction Name	Lower Bound	Upper Bound	Objective coefficient	Gene rules
R1	ATP + Glc --> ADP + G6P	hexokinase	0.0	20.0	0
R2	G6P <=> F6P	glucose-6-phosphate isomerase	-20.0	20.0	0
R3	ATP + F6P --> ADP + FBP	phosphofructokinase-1	0.0	20.0	0
R4	FBP <=> DHAP + G3P	aldolase	-20.0	20.0	0
R5	DHAP <=> G3P	Triose phosphate isomerase	-20.0	20.0	0
R6	ADP + G3P + NAD.c <=> ATP + NADH.c + c3PG	glyceraldehyde 3-phosphate dehydrogenase & phosphoglycerate kinase	-20.0	20.0	0
R7	c3PG <=> PEP	phosphoglycerate mutase & enolase	-20.0	20.0	0
R8	ADP + PEP --> ATP + Pyr	pyruvate kinase	0.0	20.0	0
R9	NADH.c + Pyr <=> Lac + NAD.c	lactate dehydrogensase	-20.0	20.0	0
R10	G6P + 2.0 NADP --> C.s + 2.0 NADPH + PenP	glucose 6-phosphate dehydrogenase & 6-phosphogluconolactonase & phosphogluconate dehydrogenase & ribose-5-phosphate isomerase & ribulose-phosphate 3-epimerase	0.0	20.0	0
R11	E4P + PenP <=> F6P + G3P	transketolase	-20.0	20.0	0
R12	2.0 PenP <=> G3P + S7P	transketolase	-20.0	20.0	0
R13	G3P + S7P <=> E4P + F6P	transaldolase	-20.0	20.0	0
R14	CoA.m + NAD.m + Pyr --> ACoA.m + C.s + NADH.m	pyruvate dehydrogenase	0.0	20.0	0
R15	ATP + C.s + Pyr --> ADP + OAA.m	pyruvate carboxylase	0.0	20.0	0
R16	ACoA.m + OAA.m --> Cit + CoA.m	citrate synthase	0.0	20.0	0
R17	Cit + NADP <=> C.s + NADPH + aKG	isocitrate dehydrogenase & aconitase	-20.0	20.0	0
R18	Cit + NAD.m <=> C.s + NADH.m + aKG	isocitrate dehydrogenase & aconitase	-20.0	20.0	0
R19	ADP + NAD.m + aKG --> ATP + C.s + NADH.m + Suc		0.0	20.0	0
R20	1.5 ADP + Suc <=> 1.5 ATP + Fum + pOCR	succinate dehydrogenase; oxidative phosphorilation from complex II of respiratory chain	-100.0	100.0	0
R21	2.5 ADP + NADH.m --> 2.5 ATP + NAD.m + pOCR	NADH dehydrogenase; oxidative phosphorilation from complex I of respiratory chain	0.0	20.0	0
R22	Fum <=> Mal	fumarate hydratase	-20.0	20.0	0
R23	NADH.c + OAA.c <=> Mal + NAD.c	malate dehydrogensase	-20.0	20.0	0
R24	Mal + NAD.m <=> NADH.m + OAA.m	malate dehydrogensase	-20.0	20.0	0
R25	ATP + Cit + CoA.c --> ACoA.c + ADP + OAA.c	ATP citrate (pro-S)-lyase	0.0	20.0	0
R26	2.0 ACoA.c + ATP + 2.0 NADPH --> ADP + 2.0 CoA.c + FAC4 + 2.0 NADP	acetyl-CoA carboxylase and fatty acid synthase (acetyl group incorporation for palmitate synthesis)	0.0	20.0	0
R27	ACoA.c + ATP + FAC4 + 2.0 NADPH --> ADP + CoA.c + FAC6 + 2.0 NADP	None	0.0	20.0	0
R28	ACoA.c + ATP + FAC6 + 2.0 NADPH --> ADP + CoA.c + FAC8 + 2.0 NADP	None	0.0	20.0	0
R29	ACoA.c + ATP + FAC8 + 2.0 NADPH --> ADP + CoA.c + FAC10 + 2.0 NADP	None	0.0	20.0	0
R30	ACoA.c + ATP + FAC10 + 2.0 NADPH --> ADP + CoA.c + FAC12 + 2.0 NADP	None	0.0	20.0	0
R31	ACoA.c + ATP + FAC12 + 2.0 NADPH --> ADP + CoA.c + FAC14 + 2.0 NADP	None	0.0	20.0	0
R32	ACoA.c + ATP + FAC14 + 2.0 NADPH --> ADP + CoA.c + 2.0 NADP + Palm	None	0.0	20.0	0
R33	Mal + NADP --> C.s + NADPH + Pyr	malic enzyme (NADP+)	0.0	20.0	0
R34	Mal + NAD.m --> C.s + NADH.m + Pyr	malic enzyme	0.0	20.0	0
R35	Asp + aKG <=> Glu + OAA.c	aspartate transaminase	-20.0	20.0	0
R36	Glu + OAA.m <=> Asp + aKG	aspartate transaminase	-20.0	20.0	0
R37	Glu + NAD.c + c3PG --> NADH.c + Ser + aKG	phosphoglycerate dehydrogenase & phosphoserine transaminase & phosphoserine phosphatase	0.0	20.0	0
R38	Ser --> Pyr	serine dehydratase & spontaneous reactions to pyruvate	0.0	20.0	0
R39	Ser <=> C.s + Gly	serine hydroxymethyltransferase	-20.0	20.0	0
R40	Glu + Pyr <=> Ala + aKG	alanine transaminase	-20.0	20.0	0
R41	Arg + aKG --> Glu + P5C	arginase & ornithine aminotransferase	0.0	20.0	0
R42	NADPH + P5C --> NADP + Pro	pyrroline-5-carboxylate reductase	0.0	20.0	0
R43	Gln <=> Glu	glutaminase	-20.0	20.0	0
R44	Glu + NAD.m <=> NADH.m + aKG	glutamate dehydrogenase	-20.0	20.0	0
R45	Glu + NADH.m <=> NAD.m + P5C	overall reaction involved in the synthesis (glutamate-5-semialdehyde dehydrogenase & spontaneous equilibrium P5C-GSA) and degradation (1-pyrroline-5-carboxylate dehydrogenase ) of proline and arginine	-20.0	20.0	0
R46	CoA.m + Ile + 2.0 NAD.m + aKG --> ACoA.m + Glu + 2.0 NADH.m + Suc		0.0	20.0	0
R47	ATP + 3.0 CoA.m + Leu + NAD.m + aKG --> 3.0 ACoA.m + ADP + Glu + NADH.m		0.0	20.0	0
R48	2.0 CoA.m + Lys + 2.0 NAD.m + 2.0 aKG --> 2.0 ACoA.m + 2.0 C.s + 2.0 Glu + 2.0 NADH.m		0.0	20.0	0
R49	Met + NAD.m + Ser --> C.s + Cys + NADH.m + Suc	overall reaction for methionine degradation: methionine adenosyltransferase & other 11 steps via S-adenosyl-L-methionine, homocysteine, cystathionine, 2-oxobutanoate, propanoyl-CoA and succinyl-CoA	0.0	20.0	0
R50	NAD.m + Thr --> NADH.m + Suc	overall reaction for threonine degradation: threonine deaminase (serine dehydratase) & 2-oxobutanoate dehydrogenase & propionyl-CoA carboxylase & methylmalonyl-CoA epimerase & methylmalonyl-CoA mutase & succinyl-CoA ligase	0.0	20.0	0
R51	2.0 CoA.m + 2.0 NAD.m + Trp --> 2.0 ACoA.m + Ala + 4.0 C.s + 2.0 NADH.m	overall reaction for tryptophan degradation: tryptophan 2,3-dioxygenase & other 14 steps via synthesis of kynurenine, glutaryl-CoA and acetoacetyl-CoA	0.0	20.0	0
R52	3.0 NAD.m + Val + aKG --> Glu + 3.0 NADH.m + Suc		0.0	20.0	0
R53	Asp <=> Asn	overall reaction covering the synthesis (asparagine synthetase) and degradation (asparaginase) of asparagine	-20.0	20.0	0
R54	Cys + aKG --> Glu + Pyr	overall reaction for cysteine degradation: cysteine dioxygenase & 3-sulfinoalanine aminotransferase |Cysteine aminotransferase & 3-mercaptopyruvate sulfurtransferase	0.0	20.0	0
R55	His --> Glu	overall reaction for histidine degradation: Histidase & imidazole propionase & glutamate formimidoyltransferase	0.0	20.0	0
R56	Phe --> Tyr	Phenylalanine hydroxylase	0.0	20.0	0
R57	Tyr + aKG --> 5.0 C.s + Fum + Glu	overall reaction for tyrosine degradation: Tyrosine aminotransferase & 4-hydroxyphenylpyruvate dioxygenase & homogentisate 1,2-dioxygenase & maleylacetoacetate isomerase & fumarylacetoacetate hydrolase	0.0	20.0	0
R58	ATP --> ADP	ATP utilization	0.0	20.0	0
R59	NADPH --> NADP	NADPH utilization	0.0	20.0	0
R60	2.0 C.s + CoA.m --> ACoA.m	mithchondrial acetyl-CoA recycling	0.0	20.0	0
E1	Glc.e --> Glc	Glucose uptake	0.0	2.0	0
E2	Lac --> Lac.e	Lactate release	0.0	2.0	0
E3	Ala <=> Ala.e	Alanine realease	-2.0	2.0	0
E3b	Ala.e -->	Sink reaction to balance Ala.e	0.0	2.0	0
E4	Arg.e --> Arg	Arginine uptake	0.0	2.0	0
E5	Asn -->	Asparagine release	0.0	2.0	0
E6	Asp -->	Aspartate release	0.0	2.0	0
E7	Cys.e --> Cys	Cysteine uptake	0.0	2.0	0
E8	Gln.e <=> Gln	Glutamine uptake	-2.0	2.0	0
E9	Glu --> Glu.e	Glutamate release	0.0	2.0	0
E10	Gly -->	Glycine release	0.0	2.0	0
E11	His.e --> His	Histidine uptake	0.0	2.0	0
E12	Ile.e --> Ile	Isoleucine uptake	0.0	2.0	0
E13	Leu.e --> Leu	Leucine uptake	0.0	2.0	0
E14	Lys.e --> Lys	Lysine uptake	0.0	2.0	0
E15	Met.e --> Met	Methionine uptake	0.0	2.0	0
E16	Phe.e --> Phe	Phenylalanine uptake	0.0	2.0	0
E17	Pro <=> Pro.e	Proline uptake/release	-2.0	2.0	0
E17b	Pro.e -->	Sink reaction to balance Pro.e	0.0	2.0	0
E18	Ser.e <=> Ser	Serine uptake	-2.0	2.0	0
E19	Thr.e --> Thr	Threonine uptake	0.0	2.0	0
E20	Trp.e --> Trp	Tryptophan uptake	0.0	2.0	0
E21	Tyr.e --> Tyr	Tyrosine Uptake	0.0	2.0	0
E22	Val.e --> Val	Valine uptake	0.0	2.0	0
E23	ATP + G6P --> ADP + glycogensubunit.e	phosphoglucomutase & glucose incorporation for glycogen synthesis	0.001	0.001	0
E23b	glycogensubunit.e -->	Correction for non-labelled isotopomers	0.0	2.0	0
E24	4.3 ATP + 0.088 Ala + 0.055 Arg + 0.042 Asn + 0.053 Asp + 0.021 Cys + 0.047 Gln + 0.057 Glu + 0.079 Gly + 0.021 His + 0.048 Ile + 0.083 Leu + 0.084 Lys + 0.02 Met + 0.032 Phe + 0.046 Pro + 0.063 Ser + 0.057 Thr + 0.006 Trp + 0.027 Tyr + 0.061 Val --> 4.3 ADP	Amino acid incorporation for protein synthesis	0.0818	0.0818	0
E25	pOCR <=>	oxygen consumption rate for ATP production	-100.0	100.0	0
E26	PenP --> RNARibose.e	ribose-phosphate diphosphokinase (ribose incorporation for RNA Synthesis)	1e-05	2.0	0
E26b	RNARibose.e -->	Sink reaction to balance RNARibose.e	0.0	2.0	0
E27	Palm --> Palm.e	Accumulation of palmitate	0.0	2.0	0
E27b	Palm.e -->	Sink reaction to balance Palm.e	0.0	2.0	0
EX_Arg.e	Arg.e <--	Exchange of Arg.e	-2.0	0.0	0
EX_Cys.e	Cys.e <--	Exchange of Cys.e	-2.0	0.0	0
EX_Glc.e	Glc.e <--	Exchange of Glc.e	-0.5096	-0.5096	0
EX_Gln.e	Gln.e <--	Exchange of Gln.e	-0.0683	-0.0683	0
EX_His.e	His.e <--	Exchange of His.e	-2.0	0.0	0
EX_Ile.e	Ile.e <--	Exchange of Ile.e	-2.0	0.0	0
EX_Leu.e	Leu.e <--	Exchange of Leu.e	-2.0	0.0	0
EX_Lys.e	Lys.e <--	Exchange of Lys.e	-2.0	0.0	0
EX_Met.e	Met.e <--	Exchange of Met.e	-2.0	0.0	0
EX_Phe.e	Phe.e <--	Exchange of Phe.e	-2.0	0.0	0
EX_Ser.e	Ser.e <--	Exchange of Ser.e	-2.0	0.0	0
EX_Thr.e	Thr.e <--	Exchange of Thr.e	-2.0	0.0	0
EX_Trp.e	Trp.e <--	Exchange of Trp.e	-2.0	0.0	0
EX_Tyr.e	Tyr.e <--	Exchange of Tyr.e	-2.0	0.0	0
EX_Val.e	Val.e <--	Exchange of Val.e	-2.0	0.0	0
EX_Glu.e	Glu.e -->	Exchange of Glu.e	0.0092	0.0092	0
EX_Lac.e	Lac.e -->	Exchange of Lac.e	0.9589	0.9589	0
EX_C.s	C.s <=>	Exchange of C.s	-100.0	100.0	0
Metabolite id	Metabolite Name	Formula	Compartment
Glc
ATP
G6P
ADP
F6P
FBP
DHAP
G3P
NAD.c
c3PG
NADH.c
PEP
Pyr
Lac
NADP
PenP
NADPH
C.s
E4P
S7P
CoA.m
NAD.m
ACoA.m
NADH.m
OAA.m
Cit
aKG
Suc
Fum
pOCR
Mal
OAA.c
CoA.c
ACoA.c
FAC4
FAC6
FAC8
FAC10
FAC12
FAC14
Palm
Asp
Glu
Ser
Gly
Ala
Arg
P5C
Pro
Gln
Ile
Leu
Lys
Met
Cys
Thr
Trp
Val
Asn
His
Phe
Tyr
Glc.e
Lac.e
Ala.e
Arg.e
Cys.e
Gln.e
Glu.e
His.e
Ile.e
Leu.e
Lys.e
Met.e
Phe.e
Pro.e
Ser.e
Thr.e
Trp.e
Tyr.e
Val.e
glycogensubunit.e
RNARibose.e
Palm.e
