# Supplementary material for: p13CMFA: Parsimonious 13C metabolic flux analysis
Source: PLoS Comput Biol. 2019 Sep 6;15(9):e1007310. doi: 10.1371/journal.pcbi.1007310 (PMC6750616; doi:10.1371/journal.pcbi.1007310)
Supplement: S2 ZIP — The files are inputs for running p13CMFA on Iso2Flux. (ZIP) [file pcbi.1007310.s006.zip › file_descriptions.txt]

Measured_13c_fractions_htc116.csv: 13C Label patterns: File summarizing the subset of isotopologue fractions, quantified by Tarrado-Castellarnau et al in HTC 116, that were analyzed to validate p13CMFA. This file is as an input of Iso2Flux. 
Experimental_flux_constraints_htc116.csv: File defining the upper and lower bound for the fluxes on the constraint-based model. The constraints for exchange fluxes we set based on 7 flux measurements (the rates of production/consumption of glucose, lactate, glutamine, glutamate and, oxygen and the rate of protein and glycogen synthesis) measured by Tarrado-Castellarnau et al in HTC 116.  All flux bounds have units of μmol·h-1·million-cells-1. This file is an input of Iso2Flux. 
Constraint_based_model_htc116.csv. File defining the constraint-based model used to analyze the HTC 116 case study. The constraint-based model is the same model used by Tarrado-Castellarnau et al. This file is an input of Iso2Flux. 
13C_propagation_rules.csv: File describing the carbon propagation rules used for 13C MFA and p13C MFA. The propagation rules are same model used by Tarrado-Castellarnau et al. This file is an input of Iso2Flux. 
Flux_minimization_weights_htc116.csv: Flux minimization weights used for p13CMFA and GIMME in the case study HTC 116. They are derived the from the gene expression evidence for each enzyme. This file is an input of Iso2Flux.

References
Tarrado‐Castellarnau M, de Atauri P, Tarragó‐Celada J, Perarnau J, Yuneva M, Thomson TM, et al. De novo MYC addiction as an adaptive response of cancer cells to CDK4/6 inhibition. Mol Syst Biol [Internet]. 2017 Oct 4 [cited 2018 Sep 25];13(10):940. Available from: http://www.ncbi.nlm.nih.gov/pubmed/28978620
Refences 
1. 	Tarrado‐Castellarnau M, de Atauri P, Tarragó‐Celada J, Perarnau J, Yuneva M, Thomson TM, et al. De novo MYC addiction as an adaptive response of cancer cells to CDK4/6 inhibition. Mol Syst Biol [Internet]. 2017 Oct 4 [cited 2018 Sep 25];13(10):940. Available from: http://www.ncbi.nlm.nih.gov/pubmed/28978620
