# Supplementary material for: p13CMFA: Parsimonious 13C metabolic flux analysis
Source: PLoS Comput Biol. 2019 Sep 6;15(9):e1007310. doi: 10.1371/journal.pcbi.1007310 (PMC6750616; doi:10.1371/journal.pcbi.1007310)
Supplement: S2 ZIP — The files are inputs for running p13CMFA on Iso2Flux. (ZIP) [file pcbi.1007310.s006.zip › Flux_constraints_htc116.csv]

Reaction id	Lower bound	Upper bound	Objective coefficient	Reaction name
E1	0	2	0	Glucose uptake
E10	0	2	0	Glycine release
E11	0	2	0	Histidine uptake
E12	0	2	0	Isoleucine uptake
E13	0	2	0	Leucine uptake
E14	0	2	0	Lysine uptake
E15	0	2	0	Methionine uptake
E16	0	2	0	Phenylalanine uptake
E17	-2	2	0	Proline uptake/release
E17b	0	2	0	Sink reaction to balance Pro.e
E18	-2	2	0	Serine uptake
E19	0	2	0	Threonine uptake
E2	0	2	0	Lactate release
E20	0	2	0	Tryptophan uptake
E21	0	2	0	Tyrosine Uptake
E22	0	2	0	Valine uptake
E23	0.001	0.001	0	phosphoglucomutase & glucose incorporation for glycogen synthesis
E23b	0	2	0	Correction for non-labelled isotopomers
E24	0.0818	0.0818	0	Amino acid incorporation for protein synthesis
E25	0.6192	0.6192	0	oxygen consumption rate for ATP production
E26	0.00001	2	0	ribose-phosphate diphosphokinase (ribose incorporation for RNA Synthesis)
E26b	0	2	0	Sink reaction to balance RNARibose.e
E27	0	2	0	Accumulation of palmitate
E27b	0	2	0	Sink reaction to balance Palm.e
E3	-2	2	0	Alanine realease
E3b	0	2	0	Sink reaction to balance Ala.e
E4	0	2	0	Arginine uptake
E5	0	2	0	Asparagine release
E6	0	2	0	Aspartate release
E7	0	2	0	Cysteine uptake
E8	-2	2	0	Glutamine uptake
E9	0	2	0	Glutamate release
EX_Arg.e	-2	0	0	Exchange of Arg.e
EX_C.s	-100	100	0	Exchange of C.s
EX_Cys.e	-2	0	0	Exchange of Cys.e
EX_Glc.e	-0.5096	-0.5096	0	Exchange of Glc.e
EX_Gln.e	-0.0683	-0.0683	0	Exchange of Gln.e
EX_Glu.e	0.0092	0.0092	0	Exchange of Glu.e
EX_His.e	-2	0	0	Exchange of His.e
EX_Ile.e	-2	0	0	Exchange of Ile.e
EX_Lac.e	0.9589	0.9589	0	Exchange of Lac.e
EX_Leu.e	-2	0	0	Exchange of Leu.e
EX_Lys.e	-2	0	0	Exchange of Lys.e
EX_Met.e	-2	0	0	Exchange of Met.e
EX_Phe.e	-2	0	0	Exchange of Phe.e
EX_Ser.e	-2	0	0	Exchange of Ser.e
EX_Thr.e	-2	0	0	Exchange of Thr.e
EX_Trp.e	-2	0	0	Exchange of Trp.e
EX_Tyr.e	-2	0	0	Exchange of Tyr.e
EX_Val.e	-2	0	0	Exchange of Val.e
R1	0	20	0	hexokinase
R10	0	20	0	glucose 6-phosphate dehydrogenase & 6-phosphogluconolactonase & phosphogluconate dehydrogenase & ribose-5-phosphate isomerase & ribulose-phosphate 3-epimerase
R11	-20	20	0	transketolase
R12	-20	20	0	transketolase
R13	-20	20	0	transaldolase
R14	0	20	0	pyruvate dehydrogenase
R15	0	20	0	pyruvate carboxylase
R16	0	20	0	citrate synthase
R17	-20	20	0	isocitrate dehydrogenase & aconitase
R18	-20	20	0	isocitrate dehydrogenase & aconitase
R19	0	20	0
R2	-20	20	0	glucose-6-phosphate isomerase
R20	-100	100	0	succinate dehydrogenase; oxidative phosphorilation from complex II of respiratory chain
R21	0	20	0	NADH dehydrogenase; oxidative phosphorilation from complex I of respiratory chain
R22	-20	20	0	fumarate hydratase
R23	-20	20	0	malate dehydrogensase
R24	-20	20	0	malate dehydrogensase
R25	0	20	0	ATP citrate (pro-S)-lyase
R26	0	20	0	acetyl-CoA carboxylase and fatty acid synthase (acetyl group incorporation for palmitate synthesis)
R27	0	20	0	None
R28	0	20	0	None
R29	0	20	0	None
R3	0	20	0	phosphofructokinase-1
R30	0	20	0	None
R31	0	20	0	None
R32	0	20	0	None
R33	0	20	0	malic enzyme (NADP+)
R34	0	20	0	malic enzyme
R35	-20	20	0	aspartate transaminase
R36	-20	20	0	aspartate transaminase
R37	0	20	0	phosphoglycerate dehydrogenase & phosphoserine transaminase & phosphoserine phosphatase
R38	0	20	0	serine dehydratase & spontaneous reactions to pyruvate
R39	-20	20	0	serine hydroxymethyltransferase
R4	-20	20	0	aldolase
R40	-20	20	0	alanine transaminase
R41	0	20	0	arginase & ornithine aminotransferase
R42	0	20	0	pyrroline-5-carboxylate reductase
R43	-20	20	0	glutaminase
R44	-20	20	0	glutamate dehydrogenase
R45	-20	20	0	overall reaction involved in the synthesis (glutamate-5-semialdehyde dehydrogenase & spontaneous equilibrium P5C-GSA) and degradation (1-pyrroline-5-carboxylate dehydrogenase ) of proline and arginine
R46	0	20	0
R47	0	20	0
R48	0	20	0
R49	0	20	0	overall reaction for methionine degradation: methionine adenosyltransferase & other 11 steps via S-adenosyl-L-methionine, homocysteine, cystathionine, 2-oxobutanoate, propanoyl-CoA and succinyl-CoA
R5	-20	20	0	Triose phosphate isomerase
R50	0	20	0	overall reaction for threonine degradation: threonine deaminase (serine dehydratase) & 2-oxobutanoate dehydrogenase & propionyl-CoA carboxylase & methylmalonyl-CoA epimerase & methylmalonyl-CoA mutase & succinyl-CoA ligase
R51	0	20	0	overall reaction for tryptophan degradation: tryptophan 2,3-dioxygenase & other 14 steps via synthesis of kynurenine, glutaryl-CoA and acetoacetyl-CoA
R52	0	20	0
R53	-20	20	0	overall reaction covering the synthesis (asparagine synthetase) and degradation (asparaginase) of asparagine
R54	0	20	0	overall reaction for cysteine degradation: cysteine dioxygenase & 3-sulfinoalanine aminotransferase |Cysteine aminotransferase & 3-mercaptopyruvate sulfurtransferase
R55	0	20	0	overall reaction for histidine degradation: Histidase & imidazole propionase & glutamate formimidoyltransferase
R56	0	20	0	Phenylalanine hydroxylase
R57	0	20	0	overall reaction for tyrosine degradation: Tyrosine aminotransferase & 4-hydroxyphenylpyruvate dioxygenase & homogentisate 1,2-dioxygenase & maleylacetoacetate isomerase & fumarylacetoacetate hydrolase
R58	0	20	0	ATP utilization
R59	0	20	0	NADPH utilization
R6	-20	20	0	glyceraldehyde 3-phosphate dehydrogenase & phosphoglycerate kinase
R60	0	20	0	mithchondrial acetyl-CoA recycling
R7	-20	20	0	phosphoglycerate mutase & enolase
R8	0	20	0	pyruvate kinase
R9	-20	20	0	lactate dehydrogensase
