# Supplementary material for: p13CMFA: Parsimonious 13C metabolic flux analysis
Source: PLoS Comput Biol. 2019 Sep 6;15(9):e1007310. doi: 10.1371/journal.pcbi.1007310 (PMC6750616; doi:10.1371/journal.pcbi.1007310)
Supplement: S2 ZIP — The files are inputs for running p13CMFA on Iso2Flux. (ZIP) [file pcbi.1007310.s006.zip › Flux_minimization_weights_htc116.csv]

Reaction id	Penalty	Reaction name	Reaction stoichiometry
E1	1
E10	1
E11	1
E12	1
E13	1
E14	1
E15	1
E16	1
E17	1
E17_reverse	1
E17b	1
E18	1
E18_reverse	1
E19	1
E2	1
E20	1
E21	1
E22	1
E23	1
E23b	1
E24	1
E25	1
E25_reverse	1
E26	1
E26b	1
E27	1
E27b	1
E3	1
E3_reverse	1
E3b	1
E4	1
E5	1
E6	1
E7	1
E8	1
E8_reverse	1
E9	1
EX_Arg.e	1
EX_Arg.e_reverse	1
EX_C.s	1
EX_C.s_reverse	1
EX_Cys.e	1
EX_Cys.e_reverse	1
EX_Glc.e	1
EX_Glc.e_reverse	1
EX_Gln.e	1
EX_Gln.e_reverse	1
EX_Glu.e	1
EX_His.e	1
EX_His.e_reverse	1
EX_Ile.e	1
EX_Ile.e_reverse	1
EX_Lac.e	1
EX_Leu.e	1
EX_Leu.e_reverse	1
EX_Lys.e	1
EX_Lys.e_reverse	1
EX_Met.e	1
EX_Met.e_reverse	1
EX_Palm	1
EX_Phe.e	1
EX_Phe.e_reverse	1
EX_RNARibose.e	1
EX_Ser.e	1
EX_Ser.e_reverse	1
EX_Thr.e	1
EX_Thr.e_reverse	1
EX_Trp.e	1
EX_Trp.e_reverse	1
EX_Tyr.e	1
EX_Tyr.e_reverse	1
EX_Val.e	1
EX_Val.e_reverse	1
EX_glycogensubunit.e	1
R1	4.649
R10	25.222
R11	5.282
R11_reverse	5.282
R12	5.282
R12_reverse	5.282
R13	3.971
R13_reverse	3.971
R14	6.536
R15	8.350999999999999
R16	4.508
R17	6.453
R17_reverse	6.453
R18	7.708
R18_reverse	7.708
R19	17.349
R2	2.856
R20	53.51449999999999
R20_reverse	1
R21	53.68949999999999
R22	6.481
R22_reverse	6.481
R23	3.106
R23_reverse	3.106
R24	3.106
R24_reverse	3.106
R25	5.182
R26	84.566
R27	1
R28	1
R29	1
R2_reverse	2.856
R3	3.404
R30	1
R31	1
R32	1
R33	6.854
R34	6.057
R35	5.936
R35_reverse	5.936
R36	4.9670000000000005
R36_reverse	4.9670000000000005
R37	22.29
R38	19.514
R39	11.197
R39_reverse	11.197
R4	2.723
R40	8.113
R40_reverse	8.113
R41	12.794
R42	6.545
R43	8.964
R43_reverse	7.556
R44	4.917
R44_reverse	4.917
R45	8.712
R45_reverse	8.712
R46	80.05799999999999
R47	56.476000000000006
R48	63.74
R49	62.89399999999999
R4_reverse	2.723
R5	4.998
R50	42.416
R51	94.029
R52	78.169
R53	7.33
R53_reverse	8.411999999999999
R54	17.977
R55	41.31
R56	9.258
R57	43.509
R58	1
R59	1
R5_reverse	4.998
R6	6.067
R60	1
R6_reverse	6.067
R7	6.669
R7_reverse	6.669
R8	7.49
R9	1.272
R9_reverse	1.272
