# Supplementary material for: p13CMFA: Parsimonious 13C metabolic flux analysis
Source: PLoS Comput Biol. 2019 Sep 6;15(9):e1007310. doi: 10.1371/journal.pcbi.1007310 (PMC6750616; doi:10.1371/journal.pcbi.1007310)
Supplement: S2 ZIP — The files are inputs for running p13CMFA on Iso2Flux. (ZIP) [file pcbi.1007310.s006.zip › Measured_13c_fractions_htc116.csv]

Metabolite id	Label pattern	Abundance
Glc.e	1,1,0,0,0,0	0.9310
Labeled products
Name	Metabolite id	Carbons	Mass isotopomer	Mean	SD
Rib-256	RNARibose.e	1-5	m0	0.556279361	0.008265087
			m1	0.209073	0.003784079
			m2	0.085146506	0.001714587
			m3	0.0802591	0.001205106
			m4	0.066257303	0.001952346
			m5	0.002984323	0.000178885
Glyc-328	glycogensubunit.e	1-6	m0	0.293924083	0.032608347
			m1	0.04631915	0.001115461
			m2	0.565110167	0.028262822
			m3	0.03409135	0.000696712
			m4	0.060555642	0.002533858
Lac-328	Lac.e	1-3	m0	0.541824307	0.000801932
			m1	0.029627431	0.000105033
			m2	0.419232988	0.000670235
			m3	0.009315273	0.000139427
Glu-198	Glu.e	2-5	m0	0.951386444	0.002369972
			m1	0.01310985	0.000567702
			m2	0.027653311	0.0010452
			m3	0.006077989	0.000313342
			m4	0.001772331	0.000506431
